# Supplementary material for: Design and MinION testing of a nanopore targeted gene sequencing panel for chronic lymphocytic leukemia
Source: Sci Rep. 2018 Aug 7;8:11798. doi: 10.1038/s41598-018-30330-y (PMC6081477; doi:10.1038/s41598-018-30330-y)
Supplement: Supplementary file 2 — Supplementary Table S2 [file 41598_2018_30330_MOESM2_ESM.xlsx]

## Sheet: Foglio2
	SF3B1 p.H662D,Q,N chr2:198267371				SF3B1 p.H662D,Q,N chr2:198267373				SF3B1 p.K666E,N,R,M,Q,T chr2:198267359				SF3B1 p.K666E,N,R,M,Q,T chr2:198267360				SF3B1 p.K666E,N,R,M,Q,T chr2:198267361				SF3B1 p.K700E chr2:198266834				SF3B1 p.G742D chr2:198266611				NOTCH1 p.P2514fs*4 chr9:139390649				MYDD88 p.L265P chr3:38182641
	read depth	snv_ error rate	del_error rate	ins error rate	read depth	snv_ error rate	del_error rate	ins error rate	read depth	snv_ error rate	del_error rate	ins error rate	read depth	snv_ error rate	del_error rate	ins error rate	read depth	snv_ error rate	del_error rate	ins error rate	read depth	snv_ error rate	del_error rate	ins error rate	read depth	snv_ error rate	del_error rate	ins error rate	read depth	snv_ error rate	del_error rate	ins error rate	read depth	snv_ error rate	del_error rate	ins error rate
CLL#01	599	10	11	5	598	47	17	11	602	0	7	2	601	7	66	5	601	6	16	10	627	4	36	1	634	15	92	1	144	2	13	0	110	7	3	1
CLL#02	775	12	10	9	774	33	10	4	777	1	5	16	777	MUTATED	109	7	777	13	28	9	811	16	47	3	811	19	128	5	94	1	10	0	223	11	10	0
CLL#03	312	5	2	4	312	23	8	3	312	0	0	4	312	3	21	3	312	2	9	1	306	14	22	1	306	7	47	1	74	2	5	0	44	0	2	1
CLL#04	543	19	7	10	543	38	16	6	542	1	7	2	542	8	41	9	542	9	20	7	560	3	41	1	561	15	76	2	92	4	4	0	149	5	5	0
CLL#05	524	10	9	7	523	36	12	7	527	1	8	5	527	11	48	7	526	14	8	7	545	3	34	0	542	14	70	3	258	9	14	3	232	5	11	2
CLL#06	615	9	7	4	615	47	24	4	621	2	6	2	621	4	51	7	618	9	10	6	633	5	41	1	629	17	96	1	180	1	38	1	217	15	13	1
CLL#07*	210	4	2	2	210	15	10	2	210	1	2	0	210	3	20	0	210	5	4	4	215	1	14	0	213	7	35	2	15	3	0	1	24	1	1	0
CLL#08	844	17	12	8	843	58	25	10	849	3	15	6	847	18	80	11	845	22	33	9	871	3	55	1	876	27	111	3	66	2	MUTATED	0	214	10	13	0
CLL#09	843	21	14	11	843	57	21	9	846	8	13	0	846	11	78	5	846	13	22	12	881	4	52	0	880	27	103	7	77	5	8	0	222	7	11	2
CLL#10	425	6	7	3	423	29	12	3	424	2	4	3	425	8	31	5	426	4	16	5	437	5	35	0	440	16	54	1	130	0	8	0	130	3	2	1
CLL#11	492	15	9	10	490	33	14	3	494	26	11	4	494	10	38	5	494	8	16	7	506	2	37	1	507	53	75	5	142	1	14	1	141	4	8	0
CLL#12	308	6	8	5	307	16	7	0	309	5	0	1	309	6	20	2	309	6	15	7	311	2	14	2	307	16	42	0	98	4	MUTATED	0	67	1	3	0
MEAN	570.909	11.8182	8.72727	6.90909	570.091	37.9091	15.0909	5.45455	573	4.45455	6.90909	4.09091	572.818	8.6	53	6	572.364	9.63636	17.5455	7.27273	589.818	5.54545	37.6364	1	590.273	20.5455	81.2727	2.63636	123.182	2.81818	12.6667	0.454545	159	6.18182	7.36364	0.727273
MEAN ERROR RATE		2.07006	1.52866	1.21019		6.64966	2.64711	0.956785		0.777408	1.20578	0.713946		1.50135	9.2525	1.04745		1.68361	3.06544	1.27065		0.940197	6.38101	0.169544		3.48067	13.7687	0.446635		2.28782	10.2829	0.369004		3.88794	4.63122	0.457404
*CLL#07 was excluded from subsequent analysis.
For samples mutated in the hotspots the specific error rate is not reported
