# Supplementary material for: Design and MinION testing of a nanopore targeted gene sequencing panel for chronic lymphocytic leukemia
Source: Sci Rep. 2018 Aug 7;8:11798. doi: 10.1038/s41598-018-30330-y (PMC6081477; doi:10.1038/s41598-018-30330-y)
Supplement: Supplementary file 3 — Supplementary Table S3 [file 41598_2018_30330_MOESM3_ESM.xlsx]

## Sheet: recurrent mutations
mutation_type	Chr	Start	End	Ref	Alt	Left sequence context	Right sequence context	Recurrence	Func.refGene	Gene.refGene	GeneDetail.refGene	ExonicFunc.refGene	AAChange.refGene	avsift	ExAC_ALL	ExAC_AFR	ExAC_AMR	ExAC_EAS	ExAC_FIN	ExAC_NFE	ExAC_OTH	ExAC_SAS	avsnp150	cosmic81_coding	cosmic81_noncoding
snv	chr17	7572997	7572997	G	A	ACCCTTTTTG	ACTTCAGGTG	2	exonic	TP53	.	nonsynonymous SNV	TP53:NM_001126115:exon7:c.C716T:p.S239F,TP53:NM_001276697:exon7:c.C635T:p.S212F,TP53:NM_001126118:exon10:c.C995T:p.S332F,TP53:NM_000546:exon11:c.C1112T:p.S371F,TP53:NM_001126112:exon11:c.C1112T:p.S371F,TP53:NM_001276760:exon11:c.C995T:p.S332F,TP53:NM_001276761:exon11:c.C995T:p.S332F	0.02	.	.	.	.	.	.	.	.	.	.	.
snv	chr17	7579434	7579434	G	A	GCTGGTGCAG	GGCCGCCGGT	4	exonic	TP53	.	nonsynonymous SNV	TP53:NM_001126118:exon3:c.C136T:p.P46S,TP53:NM_000546:exon4:c.C253T:p.P85S,TP53:NM_001126112:exon4:c.C253T:p.P85S,TP53:NM_001126113:exon4:c.C253T:p.P85S,TP53:NM_001126114:exon4:c.C253T:p.P85S,TP53:NM_001276695:exon4:c.C136T:p.P46S,TP53:NM_001276696:exon4:c.C136T:p.P46S,TP53:NM_001276760:exon4:c.C136T:p.P46S,TP53:NM_001276761:exon4:c.C136T:p.P46S	0.15	.	.	.	.	.	.	.	.	.	ID=COSM45918;OCCURENCE=1(skin),2(urinary_tract)	.
snv	chr17	7579473	7579473	G	C	GGGGCCACGG	GGGAGCAGCC	10	exonic	TP53	.	nonsynonymous SNV	TP53:NM_001126118:exon3:c.C97G:p.P33A,TP53:NM_000546:exon4:c.C214G:p.P72A,TP53:NM_001126112:exon4:c.C214G:p.P72A,TP53:NM_001126113:exon4:c.C214G:p.P72A,TP53:NM_001126114:exon4:c.C214G:p.P72A,TP53:NM_001276695:exon4:c.C97G:p.P33A,TP53:NM_001276696:exon4:c.C97G:p.P33A,TP53:NM_001276760:exon4:c.C97G:p.P33A,TP53:NM_001276761:exon4:c.C97G:p.P33A	0.4	8.267e-06	0	0	0.0001	0	0	0	0	rs587782769	ID=COSM5783104,COSM5783102,COSM5783101,COSM5783103,COSM3738520;OCCURENCE=1(breast),1(kidney),3(skin),9(large_intestine)	.
snv	chr2	198266478	198266478	T	A	TCAGCACAAT	TTTTTCATTT	12	exonic	SF3B1	.	nonsynonymous SNV	SF3B1:NM_012433:exon16:c.A2358T:p.K786N	0	.	.	.	.	.	.	.	.	.	.	.
snv	chr3	38182040	38182040	A	G	GTCTATTGCT	GTGAGCTCAT	2	exonic	MYD88	.	nonsynonymous SNV	MYD88:NM_001172568:exon2:c.A529G:p.S177G,MYD88:NM_001172567:exon3:c.A664G:p.S222G,MYD88:NM_002468:exon3:c.A664G:p.S222G	0.17	.	.	.	.	.	.	.	.	.	.	.
snv	chr9	139390647	139390647	T	C	GTCAGGGGAC	CAGGGGACGG	2	exonic	NOTCH1	.	nonsynonymous SNV	NOTCH1:NM_017617:exon34:c.A7544G:p.E2515G	0.24	.	.	.	.	.	.	.	.	.	.	.
snv	chr9	139390927	139390927	T	C	GCTGCTGAGC	CACGCCAAGG	2	exonic	NOTCH1	.	nonsynonymous SNV	NOTCH1:NM_017617:exon34:c.A7264G:p.S2422G	0.44	.	.	.	.	.	.	.	.	.	.	.
snv	chr9	139390965	139390965	T	C	TGGTGGCGGC	GCAGGCTTTG	2	exonic	NOTCH1	.	nonsynonymous SNV	NOTCH1:NM_017617:exon34:c.A7226G:p.Q2409R	0.6	.	.	.	.	.	.	.	.	.	.	.
snv	chr9	139391005	139391005	T	C	GGCTGCAGGT	CTGCTGCTGC	2	exonic	NOTCH1	.	nonsynonymous SNV	NOTCH1:NM_017617:exon34:c.A7186G:p.N2396D	0.63	.	.	.	.	.	.	.	.	.	.	.
snv	chr9	139391013	139391013	T	C	GTTCTGCTGC	GCATCTGTAA	5	exonic	NOTCH1	.	nonsynonymous SNV	NOTCH1:NM_017617:exon34:c.A7178G:p.Q2393R	0.35	.	.	.	.	.	.	.	.	.	.	.
snv	chr9	139391172	139391172	G	A	CTGCAGGGAG	GGGCCTGTGT	2	exonic	NOTCH1	.	nonsynonymous SNV	NOTCH1:NM_017617:exon34:c.C7019T:p.P2340L	0.62	.	.	.	.	.	.	.	.	.	.	.
snv	chr9	139391284	139391284	T	C	CCATTCAAAC	GGTGGACCCG	2	exonic	NOTCH1	.	nonsynonymous SNV	NOTCH1:NM_017617:exon34:c.A6907G:p.S2303G	0.51	.	.	.	.	.	.	.	.	rs555602355	.	.
snv	chr9	139391749	139391749	T	C	GGCTTGAGGC	GCCCAGGTAG	4	exonic	NOTCH1	.	nonsynonymous SNV	NOTCH1:NM_017617:exon34:c.A6442G:p.S2148G	0.41	.	.	.	.	.	.	.	.	.	.	.
indels	chr11	102201737	102201737	T	-	TAGTTATCCA	TTTGAACCTG	12	exonic	BIRC3	.	frameshift deletion	BIRC3:NM_001165:exon6:c.1089delT:p.H363fs,BIRC3:NM_182962:exon7:c.1089delT:p.H363fs	.	.	.	.	.	.	.	.	.	.	.	.
indels	chr11	102201748	102201749	GA	-	TTTGAACCTG	GAAGACCATT	12	exonic	BIRC3	.	frameshift deletion	BIRC3:NM_001165:exon6:c.1100_1101del:p.G367fs,BIRC3:NM_182962:exon7:c.1100_1101del:p.G367fs	.	.	.	.	.	.	.	.	.	.	.	.
indels	chr11	102201806	102201806	G	-	ATGCTGCCGT	GAAATGGGCT	12	exonic	BIRC3	.	frameshift deletion	BIRC3:NM_001165:exon6:c.1158delG:p.V386fs,BIRC3:NM_182962:exon7:c.1158delG:p.V386fs	.	.	.	.	.	.	.	.	.	.	.	.
indels	chr11	102201851	102201851	A	-	CAGTTCAGAG	AAAATCCTAG	12	exonic	BIRC3	.	frameshift deletion	BIRC3:NM_001165:exon6:c.1203delA:p.R401fs,BIRC3:NM_182962:exon7:c.1203delA:p.R401fs	.	.	.	.	.	.	.	.	.	.	.	.
indels	chr11	102201868	102201869	GA	-	CTAGCAACTG	GAGAATTATA	12	exonic	BIRC3	.	frameshift deletion	BIRC3:NM_001165:exon6:c.1220_1221del:p.G407fs,BIRC3:NM_182962:exon7:c.1220_1221del:p.G407fs	.	.	.	.	.	.	.	.	.	.	.	.
indels	chr11	102201931	102201931	G	-	GATGAAATAA	GGAAGAGGAG	12	exonic	BIRC3	.	frameshift deletion	BIRC3:NM_001165:exon6:c.1283delG:p.R428fs,BIRC3:NM_182962:exon7:c.1283delG:p.R428fs	.	.	.	.	.	.	.	.	.	.	.	.
indels	chr11	102201939	102201940	GA	-	AAGGGAAGAG	GAGAGAAAGA	12	exonic	BIRC3	.	frameshift deletion	BIRC3:NM_001165:exon6:c.1291_1292del:p.E431fs,BIRC3:NM_182962:exon7:c.1291_1292del:p.E431fs	.	.	.	.	.	.	.	.	.	.	.	.
indels	chr11	102201961	102201961	A	-	GCAACTGAGG	AAAAGAATCA	12	exonic	BIRC3	.	frameshift deletion	BIRC3:NM_001165:exon6:c.1313delA:p.E438fs,BIRC3:NM_182962:exon7:c.1313delA:p.E438fs	.	.	.	.	.	.	.	.	.	.	.	.
indels	chr11	102206702	102206704	TTA	-	TAAAGATGAT	TTATTAATCC	12	exonic	BIRC3	.	nonframeshift deletion	BIRC3:NM_001165:exon7:c.1330_1332del:p.444_444del,BIRC3:NM_182962:exon8:c.1330_1332del:p.444_444del	.	.	.	.	.	.	.	.	.	.	.	.
indels	chr11	102206733	102206733	T	-	AGAATGGCAC	TTTTCAACAT	12	exonic	BIRC3	.	frameshift deletion	BIRC3:NM_001165:exon7:c.1361delT:p.L454fs,BIRC3:NM_182962:exon8:c.1361delT:p.L454fs	.	.	.	.	.	.	.	.	.	.	.	.
indels	chr11	102206750	102206751	TG	-	ACATTTGACT	TGTAATTCCA	12	exonic	BIRC3	.	frameshift deletion	BIRC3:NM_001165:exon7:c.1378_1379del:p.C460fs,BIRC3:NM_182962:exon8:c.1378_1379del:p.C460fs	.	.	.	.	.	.	.	.	.	.	.	.
indels	chr11	102206759	102206759	C	-	TTGTGTAATT	CAATCCTGGA	12	exonic	BIRC3	.	frameshift deletion	BIRC3:NM_001165:exon7:c.1387delC:p.P463fs,BIRC3:NM_182962:exon8:c.1387delC:p.P463fs	.	.	.	.	.	.	.	.	.	.	.	.
indels	chr11	102206875	102206875	A	-	CGATTTTAGT	AAAGGAAATA	12	exonic	BIRC3	.	frameshift deletion	BIRC3:NM_001165:exon7:c.1503delA:p.V501fs,BIRC3:NM_182962:exon8:c.1503delA:p.V501fs	.	.	.	.	.	.	.	.	.	.	.	.
indels	chr11	102206908	102206909	CT	-	TATTCAGAAA	CTCTGCAAGA	12	exonic	BIRC3	.	frameshift deletion	BIRC3:NM_001165:exon7:c.1536_1537del:p.N512fs,BIRC3:NM_182962:exon8:c.1536_1537del:p.N512fs	.	.	.	.	.	.	.	.	.	.	ID=COSM1474943;OCCURENCE=2(large_intestine),1(breast)	.
indels	chr11	102207514	102207514	C	-	AAAATATATT	CCACAGAAGA	12	exonic	BIRC3	.	frameshift deletion	BIRC3:NM_001165:exon8:c.1603delC:p.P535fs,BIRC3:NM_182962:exon9:c.1603delC:p.P535fs	.	.	.	.	.	.	.	.	.	.	.	.
indels	chr11	102207693	102207694	GT	-	AACATGTAAA	GTGTATGGAC	12	exonic	BIRC3	.	frameshift deletion	BIRC3:NM_001165:exon9:c.1675_1676del:p.V559fs,BIRC3:NM_182962:exon10:c.1675_1676del:p.V559fs	.	.	.	.	.	.	.	.	.	.	.	.
indels	chr11	102207753	102207753	A	-	AGTAGTATGC	AAGATTGTGC	12	exonic	BIRC3	.	frameshift deletion	BIRC3:NM_001165:exon9:c.1735delA:p.K579fs,BIRC3:NM_182962:exon10:c.1735delA:p.K579fs	.	.	.	.	.	.	.	.	.	.	.	.
indels	chr11	102207793	102207793	G	-	CCTATTTGTA	GAGTACAATC	12	exonic	BIRC3	.	frameshift deletion	BIRC3:NM_001165:exon9:c.1775delG:p.R592fs,BIRC3:NM_182962:exon10:c.1775delG:p.R592fs	.	.	.	.	.	.	.	.	.	.	.	.
indels	chr11	102207806	102207806	G	-	GTACAATCAA	GGTACAGTTC	12	exonic	BIRC3	.	frameshift deletion	BIRC3:NM_001165:exon9:c.1788delG:p.K596fs,BIRC3:NM_182962:exon10:c.1788delG:p.K596fs	.	.	.	.	.	.	.	.	.	.	.	.
indels	chr17	7572942	7572942	C	-	CTGAGTCAGG	CCTTCTGTCT	12	exonic	TP53	.	frameshift deletion	TP53:NM_001126115:exon7:c.771delG:p.G257fs,TP53:NM_001276697:exon7:c.690delG:p.G230fs,TP53:NM_001126118:exon10:c.1050delG:p.G350fs,TP53:NM_000546:exon11:c.1167delG:p.G389fs,TP53:NM_001126112:exon11:c.1167delG:p.G389fs,TP53:NM_001276760:exon11:c.1050delG:p.G350fs,TP53:NM_001276761:exon11:c.1050delG:p.G350fs	.	0.008237	0	0	0	0	0.01498	0	0	rs749817236	.	.
indels	chr17	7572974	7572974	G	-	TTTTTATGGC	GGAGGTAGAC	12	exonic	TP53	.	frameshift deletion	TP53:NM_001126115:exon7:c.739delC:p.R247fs,TP53:NM_001276697:exon7:c.658delC:p.R220fs,TP53:NM_001126118:exon10:c.1018delC:p.R340fs,TP53:NM_000546:exon11:c.1135delC:p.R379fs,TP53:NM_001126112:exon11:c.1135delC:p.R379fs,TP53:NM_001276760:exon11:c.1018delC:p.R340fs,TP53:NM_001276761:exon11:c.1018delC:p.R340fs	.	.	.	.	.	.	.	.	.	.	.	.
indels	chr17	7572991	7572991	T	-	AGACTGACCC	TTTTGGACTT	12	exonic	TP53	.	frameshift deletion	TP53:NM_001126115:exon7:c.722delA:p.K241fs,TP53:NM_001276697:exon7:c.641delA:p.K214fs,TP53:NM_001126118:exon10:c.1001delA:p.K334fs,TP53:NM_000546:exon11:c.1118delA:p.K373fs,TP53:NM_001126112:exon11:c.1118delA:p.K373fs,TP53:NM_001276760:exon11:c.1001delA:p.K334fs,TP53:NM_001276761:exon11:c.1001delA:p.K334fs	.	.	.	.	.	.	.	.	.	.	ID=COSM6806501,COSM6806502;OCCURENCE=1(large_intestine)	.
indels	chr17	7573929	7573929	G	-	TCACTCACCT	GAGTGAGCCC	12	exonic	TP53	.	frameshift deletion	TP53:NM_001126115:exon6:c.702delC:p.S234fs,TP53:NM_001276697:exon6:c.621delC:p.S207fs,TP53:NM_001126118:exon9:c.981delC:p.S327fs,TP53:NM_000546:exon10:c.1098delC:p.S366fs,TP53:NM_001126112:exon10:c.1098delC:p.S366fs,TP53:NM_001276760:exon10:c.981delC:p.S327fs,TP53:NM_001276761:exon10:c.981delC:p.S327fs	.	.	.	.	.	.	.	.	.	.	.	.
indels	chr17	7573944	7573944	C	-	GAGCCCTGCT	CCCCCTGGCT	12	exonic	TP53	.	frameshift deletion	TP53:NM_001126115:exon6:c.687delG:p.G229fs,TP53:NM_001276697:exon6:c.606delG:p.G202fs,TP53:NM_001126118:exon9:c.966delG:p.G322fs,TP53:NM_000546:exon10:c.1083delG:p.G361fs,TP53:NM_001126112:exon10:c.1083delG:p.G361fs,TP53:NM_001276760:exon10:c.966delG:p.G322fs,TP53:NM_001276761:exon10:c.966delG:p.G322fs	.	.	.	.	.	.	.	.	.	.	ID=COSM4448583,COSM13159;OCCURENCE=1(large_intestine),1(skin),1(upper_aerodigestive_tract),1(stomach)	.
indels	chr17	7573982	7573982	C	-	TCCTTGAGTT	CAAGGCCTCA	12	exonic	TP53	.	frameshift deletion	TP53:NM_001126115:exon6:c.649delG:p.E217fs,TP53:NM_001276697:exon6:c.568delG:p.E190fs,TP53:NM_001126118:exon9:c.928delG:p.E310fs,TP53:NM_000546:exon10:c.1045delG:p.E349fs,TP53:NM_001126112:exon10:c.1045delG:p.E349fs,TP53:NM_001276760:exon10:c.928delG:p.E310fs,TP53:NM_001276761:exon10:c.928delG:p.E310fs	.	.	.	.	.	.	.	.	.	.	ID=COSM1735857,COSM46056;OCCURENCE=1(lung),2(central_nervous_system)	.
indels	chr17	7573998	7573999	CT	-	CCTCATTCAG	CTCGGAACAT	12	exonic	TP53	.	frameshift deletion	TP53:NM_001126115:exon6:c.632_633del:p.E211fs,TP53:NM_001276697:exon6:c.551_552del:p.E184fs,TP53:NM_001126118:exon9:c.911_912del:p.E304fs,TP53:NM_000546:exon10:c.1028_1029del:p.E343fs,TP53:NM_001126112:exon10:c.1028_1029del:p.E343fs,TP53:NM_001276760:exon10:c.911_912del:p.E304fs,TP53:NM_001276761:exon10:c.911_912del:p.E304fs	.	.	.	.	.	.	.	.	.	.	ID=COSM5752326,COSM5752325;OCCURENCE=1(breast)	.
indels	chr17	7574003	7574003	G	-	TTCAGCTCTC	GAACATCTCG	6	exonic	TP53	.	frameshift deletion	TP53:NM_001126115:exon6:c.628delC:p.R210fs,TP53:NM_001276697:exon6:c.547delC:p.R183fs,TP53:NM_001126118:exon9:c.907delC:p.R303fs,TP53:NM_000546:exon10:c.1024delC:p.R342fs,TP53:NM_001126112:exon10:c.1024delC:p.R342fs,TP53:NM_001276760:exon10:c.907delC:p.R303fs,TP53:NM_001276761:exon10:c.907delC:p.R303fs	.	.	.	.	.	.	.	.	.	.	ID=COSM18597,COSM128665;OCCURENCE=6(breast),2(ovary),1(kidney),1(adrenal_gland),1(pleura),1(NS),1(upper_aerodigestive_tract),3(haematopoietic_and_lymphoid_tissue)	.
indels	chr17	7576858	7576858	G	-	AGTACCTGAA	GGTGAAATAT	11	exonic	TP53	.	frameshift deletion	TP53:NM_001126115:exon5:c.592delC:p.L198fs,TP53:NM_001126116:exon5:c.592delC:p.L198fs,TP53:NM_001126117:exon5:c.592delC:p.L198fs,TP53:NM_001276697:exon5:c.511delC:p.L171fs,TP53:NM_001276698:exon5:c.511delC:p.L171fs,TP53:NM_001276699:exon5:c.511delC:p.L171fs,TP53:NM_001126118:exon8:c.871delC:p.L291fs,TP53:NM_000546:exon9:c.988delC:p.L330fs,TP53:NM_001126112:exon9:c.988delC:p.L330fs,TP53:NM_0011261…	.	.	.	.	.	.	.	.	.	.	ID=COSM1735381,COSM1735380,COSM69085;OCCURENCE=1(pancreas),1(ovary)	.
indels	chr17	7576897	7576897	G	-	TTCTTTGGCT	GGGAGAGGAG	12	exonic	TP53	.	frameshift deletion	TP53:NM_001126115:exon5:c.553delC:p.Q185fs,TP53:NM_001126116:exon5:c.553delC:p.Q185fs,TP53:NM_001126117:exon5:c.553delC:p.Q185fs,TP53:NM_001276697:exon5:c.472delC:p.Q158fs,TP53:NM_001276698:exon5:c.472delC:p.Q158fs,TP53:NM_001276699:exon5:c.472delC:p.Q158fs,TP53:NM_001126118:exon8:c.832delC:p.Q278fs,TP53:NM_000546:exon9:c.949delC:p.Q317fs,TP53:NM_001126112:exon9:c.949delC:p.Q317fs,TP53:NM_0011261…	.	.	.	.	.	.	.	.	.	.	ID=COSM43573,COSM1630410,COSM1735382;OCCURENCE=1(liver),1(large_intestine),1(pancreas)	.
indels	chr17	7576912	7576914	TGT	-	GAGGAGCTGG	TGTTGGGCAG	10	exonic	TP53	.	nonframeshift deletion	TP53:NM_001126115:exon5:c.536_538del:p.179_180del,TP53:NM_001126116:exon5:c.536_538del:p.179_180del,TP53:NM_001126117:exon5:c.536_538del:p.179_180del,TP53:NM_001276697:exon5:c.455_457del:p.152_153del,TP53:NM_001276698:exon5:c.455_457del:p.152_153del,TP53:NM_001276699:exon5:c.455_457del:p.152_153del,TP53:NM_001126118:exon8:c.815_817del:p.272_273del,TP53:NM_000546:exon9:c.932_934del:p.311_312del,TP…	.	.	.	.	.	.	.	.	.	.	.	.
indels	chr17	7577032	7577032	C	-	GCTTAGTGCT	CCTGGGGGCA	12	exonic	TP53	.	frameshift deletion	TP53:NM_001126115:exon4:c.510delG:p.G170fs,TP53:NM_001126116:exon4:c.510delG:p.G170fs,TP53:NM_001126117:exon4:c.510delG:p.G170fs,TP53:NM_001276697:exon4:c.429delG:p.G143fs,TP53:NM_001276698:exon4:c.429delG:p.G143fs,TP53:NM_001276699:exon4:c.429delG:p.G143fs,TP53:NM_001126118:exon7:c.789delG:p.G263fs,TP53:NM_000546:exon8:c.906delG:p.G302fs,TP53:NM_001126112:exon8:c.906delG:p.G302fs,TP53:NM_0011261…	.	.	.	.	.	.	.	.	.	rs786202055	ID=COSM45177;OCCURENCE=1(lung)	.
indels	chr17	7577034	7577035	CT	-	TTAGTGCTCC	GGGGGCAGCT	11	exonic	TP53	.	frameshift deletion	TP53:NM_001126115:exon4:c.507_508del:p.P169fs,TP53:NM_001126116:exon4:c.507_508del:p.P169fs,TP53:NM_001126117:exon4:c.507_508del:p.P169fs,TP53:NM_001276697:exon4:c.426_427del:p.P142fs,TP53:NM_001276698:exon4:c.426_427del:p.P142fs,TP53:NM_001276699:exon4:c.426_427del:p.P142fs,TP53:NM_001126118:exon7:c.786_787del:p.P262fs,TP53:NM_000546:exon8:c.903_904del:p.P301fs,TP53:NM_001126112:exon8:c.903_904d…	.	.	.	.	.	.	.	.	.	.	.	.
indels	chr17	7577058	7577058	C	-	TGGTGAGGCT	CCCTTTCTTG	11	exonic	TP53	.	frameshift deletion	TP53:NM_001126115:exon4:c.484delG:p.E162fs,TP53:NM_001126116:exon4:c.484delG:p.E162fs,TP53:NM_001126117:exon4:c.484delG:p.E162fs,TP53:NM_001276697:exon4:c.403delG:p.E135fs,TP53:NM_001276698:exon4:c.403delG:p.E135fs,TP53:NM_001276699:exon4:c.403delG:p.E135fs,TP53:NM_001126118:exon7:c.763delG:p.E255fs,TP53:NM_000546:exon8:c.880delG:p.E294fs,TP53:NM_001126112:exon8:c.880delG:p.E294fs,TP53:NM_0011261…	.	.	.	.	.	.	.	.	.	.	ID=COSM2744500,COSM4336232,COSM318363,COSM6621;OCCURENCE=1(stomach),1(breast),4(lung),4(large_intestine),2(upper_aerodigestive_tract),1(NS),2(liver)	.
indels	chr17	7577096	7577097	TC	-	TGTGCGCCGG	TCTCCCAGGA	12	exonic	TP53	.	frameshift deletion	TP53:NM_001126115:exon4:c.445_446del:p.D149fs,TP53:NM_001126116:exon4:c.445_446del:p.D149fs,TP53:NM_001126117:exon4:c.445_446del:p.D149fs,TP53:NM_001276697:exon4:c.364_365del:p.D122fs,TP53:NM_001276698:exon4:c.364_365del:p.D122fs,TP53:NM_001276699:exon4:c.364_365del:p.D122fs,TP53:NM_001126118:exon7:c.724_725del:p.D242fs,TP53:NM_000546:exon8:c.841_842del:p.D281fs,TP53:NM_001126112:exon8:c.841_842d…	.	.	.	.	.	.	.	.	.	.	.	.
indels	chr17	7577099	7577101	CTC	-	GCGCCGGTCT	CCAGGACAGG	6	exonic	TP53	.	nonframeshift deletion	TP53:NM_001126115:exon4:c.441_443del:p.147_148del,TP53:NM_001126116:exon4:c.441_443del:p.147_148del,TP53:NM_001126117:exon4:c.441_443del:p.147_148del,TP53:NM_001276697:exon4:c.360_362del:p.120_121del,TP53:NM_001276698:exon4:c.360_362del:p.120_121del,TP53:NM_001276699:exon4:c.360_362del:p.120_121del,TP53:NM_001126118:exon7:c.720_722del:p.240_241del,TP53:NM_000546:exon8:c.837_839del:p.279_280del,TP…	.	.	.	.	.	.	.	.	.	.	.	.
indels	chr17	7577101	7577101	C	-	GCCGGTCTCT	CCAGGACAGG	10	exonic	TP53	.	frameshift deletion	TP53:NM_001126115:exon4:c.441delG:p.G147fs,TP53:NM_001126116:exon4:c.441delG:p.G147fs,TP53:NM_001126117:exon4:c.441delG:p.G147fs,TP53:NM_001276697:exon4:c.360delG:p.G120fs,TP53:NM_001276698:exon4:c.360delG:p.G120fs,TP53:NM_001276699:exon4:c.360delG:p.G120fs,TP53:NM_001126118:exon7:c.720delG:p.G240fs,TP53:NM_000546:exon8:c.837delG:p.G279fs,TP53:NM_001126112:exon8:c.837delG:p.G279fs,TP53:NM_0011261…	.	.	.	.	.	.	.	.	.	.	ID=COSM6444469;OCCURENCE=1(large_intestine)	.
indels	chr17	7577501	7577501	G	-	CTCCTGACCT	GAGTCTTCCA	12	exonic	TP53	.	frameshift deletion	TP53:NM_001126115:exon3:c.384delC:p.S128fs,TP53:NM_001126116:exon3:c.384delC:p.S128fs,TP53:NM_001126117:exon3:c.384delC:p.S128fs,TP53:NM_001276697:exon3:c.303delC:p.S101fs,TP53:NM_001276698:exon3:c.303delC:p.S101fs,TP53:NM_001276699:exon3:c.303delC:p.S101fs,TP53:NM_001126118:exon6:c.663delC:p.S221fs,TP53:NM_000546:exon7:c.780delC:p.S260fs,TP53:NM_001126112:exon7:c.780delC:p.S260fs,TP53:NM_0011261…	.	.	.	.	.	.	.	.	.	.	ID=COSM45668,COSM5047457,COSM5047459,COSM5047456,COSM5047458;OCCURENCE=2(ovary),1(oesophagus)	.
indels	chr17	7577509	7577509	C	-	CTGGAGTCTT	CAGTGTGATG	7	exonic	TP53	.	frameshift deletion	TP53:NM_001126115:exon3:c.376delG:p.E126fs,TP53:NM_001126116:exon3:c.376delG:p.E126fs,TP53:NM_001126117:exon3:c.376delG:p.E126fs,TP53:NM_001276697:exon3:c.295delG:p.E99fs,TP53:NM_001276698:exon3:c.295delG:p.E99fs,TP53:NM_001276699:exon3:c.295delG:p.E99fs,TP53:NM_001126118:exon6:c.655delG:p.E219fs,TP53:NM_000546:exon7:c.772delG:p.E258fs,TP53:NM_001126112:exon7:c.772delG:p.E258fs,TP53:NM_001126113:…	.	.	.	.	.	.	.	.	.	.	ID=COSM45001;OCCURENCE=1(haematopoietic_and_lymphoid_tissue)	.
indels	chr17	7577527	7577527	G	-	ATGATGGTGA	GATGGGCCTC	10	exonic	TP53	.	frameshift deletion	TP53:NM_001126115:exon3:c.358delC:p.L120fs,TP53:NM_001126116:exon3:c.358delC:p.L120fs,TP53:NM_001126117:exon3:c.358delC:p.L120fs,TP53:NM_001276697:exon3:c.277delC:p.L93fs,TP53:NM_001276698:exon3:c.277delC:p.L93fs,TP53:NM_001276699:exon3:c.277delC:p.L93fs,TP53:NM_001126118:exon6:c.637delC:p.L213fs,TP53:NM_000546:exon7:c.754delC:p.L252fs,TP53:NM_001126112:exon7:c.754delC:p.L252fs,TP53:NM_001126113:…	.	.	.	.	.	.	.	.	.	.	ID=COSM5001144,COSM5001143,COSM5001145,COSM44541,COSM5001142;OCCURENCE=1(pancreas),1(biliary_tract),1(oesophagus),1(lung),1(breast),1(upper_aerodigestive_tract),1(haematopoietic_and_lymphoid_tissue),1(large_intestine)	.
indels	chr17	7577537	7577537	C	-	GGATGGGCCT	CGGTTCATGC	11	exonic	TP53	.	frameshift deletion	TP53:NM_001126115:exon3:c.348delG:p.R116fs,TP53:NM_001126116:exon3:c.348delG:p.R116fs,TP53:NM_001126117:exon3:c.348delG:p.R116fs,TP53:NM_001276697:exon3:c.267delG:p.R89fs,TP53:NM_001276698:exon3:c.267delG:p.R89fs,TP53:NM_001276699:exon3:c.267delG:p.R89fs,TP53:NM_001126118:exon6:c.627delG:p.R209fs,TP53:NM_000546:exon7:c.744delG:p.R248fs,TP53:NM_001126112:exon7:c.744delG:p.R248fs,TP53:NM_001126113:…	.	.	.	.	.	.	.	.	.	.	ID=COSM6019373;OCCURENCE=1(large_intestine)	.
indels	chr17	7577558	7577558	G	-	CGCCCATGCA	GAACTGTTAC	1	exonic	TP53	.	frameshift deletion	TP53:NM_001126115:exon3:c.327delC:p.S109fs,TP53:NM_001126116:exon3:c.327delC:p.S109fs,TP53:NM_001126117:exon3:c.327delC:p.S109fs,TP53:NM_001276697:exon3:c.246delC:p.S82fs,TP53:NM_001276698:exon3:c.246delC:p.S82fs,TP53:NM_001276699:exon3:c.246delC:p.S82fs,TP53:NM_001126118:exon6:c.606delC:p.S202fs,TP53:NM_000546:exon7:c.723delC:p.S241fs,TP53:NM_001126112:exon7:c.723delC:p.S241fs,TP53:NM_001126113:…	.	.	.	.	.	.	.	.	.	.	ID=COSM437500,COSM3718845,COSM6530,COSM437498,COSM437499,COSM2744618;OCCURENCE=2(soft_tissue),5(large_intestine),2(upper_aerodigestive_tract),2(ovary),9(breast),1(endometrium),1(pancreas)	.
indels	chr17	7577567	7577568	AC	-	AGGAACTGTT	ACATGTAGTT	11	exonic	TP53	.	frameshift deletion	TP53:NM_001126115:exon3:c.317_318del:p.C106fs,TP53:NM_001126116:exon3:c.317_318del:p.C106fs,TP53:NM_001126117:exon3:c.317_318del:p.C106fs,TP53:NM_001276697:exon3:c.236_237del:p.C79fs,TP53:NM_001276698:exon3:c.236_237del:p.C79fs,TP53:NM_001276699:exon3:c.236_237del:p.C79fs,TP53:NM_001126118:exon6:c.596_597del:p.C199fs,TP53:NM_000546:exon7:c.713_714del:p.C238fs,TP53:NM_001126112:exon7:c.713_714del:…	.	.	.	.	.	.	.	.	.	.	ID=COSM4425177,COSM4425181,COSM4425179,COSM4425178,COSM4425180,COSM4425176;OCCURENCE=1(oesophagus),1(stomach)	.
indels	chr17	7578192	7578192	G	-	GCGGCTCATA	GGCACCACCA	5	exonic	TP53	.	frameshift deletion	TP53:NM_001126115:exon2:c.261delC:p.P87fs,TP53:NM_001126116:exon2:c.261delC:p.P87fs,TP53:NM_001126117:exon2:c.261delC:p.P87fs,TP53:NM_001276697:exon2:c.180delC:p.P60fs,TP53:NM_001276698:exon2:c.180delC:p.P60fs,TP53:NM_001276699:exon2:c.180delC:p.P60fs,TP53:NM_001126118:exon5:c.540delC:p.P180fs,TP53:NM_000546:exon6:c.657delC:p.P219fs,TP53:NM_001126112:exon6:c.657delC:p.P219fs,TP53:NM_001126113:exo…	.	.	.	.	.	.	.	.	.	.	ID=COSM5625799,COSM5625803,COSM5625805,COSM5625802,COSM5625804,COSM5625800,COSM5625801;OCCURENCE=1(oesophagus),1(lung)	.
indels	chr17	7578201	7578202	CA	-	AGGGCACCAC	CACTATGTCG	10	exonic	TP53	.	frameshift deletion	TP53:NM_001126115:exon2:c.251_252del:p.V84fs,TP53:NM_001126116:exon2:c.251_252del:p.V84fs,TP53:NM_001126117:exon2:c.251_252del:p.V84fs,TP53:NM_001276697:exon2:c.170_171del:p.V57fs,TP53:NM_001276698:exon2:c.170_171del:p.V57fs,TP53:NM_001276699:exon2:c.170_171del:p.V57fs,TP53:NM_001126118:exon5:c.530_531del:p.V177fs,TP53:NM_000546:exon6:c.647_648del:p.V216fs,TP53:NM_001126112:exon6:c.647_648del:p.V…	.	.	.	.	.	.	.	.	.	.	.	.
indels	chr17	7578213	7578213	A	-	CACTATGTCG	AAAGTGTTTC	12	exonic	TP53	.	frameshift deletion	TP53:NM_001126115:exon2:c.240delT:p.F80fs,TP53:NM_001126116:exon2:c.240delT:p.F80fs,TP53:NM_001126117:exon2:c.240delT:p.F80fs,TP53:NM_001276697:exon2:c.159delT:p.F53fs,TP53:NM_001276698:exon2:c.159delT:p.F53fs,TP53:NM_001276699:exon2:c.159delT:p.F53fs,TP53:NM_001126118:exon5:c.519delT:p.F173fs,TP53:NM_000546:exon6:c.636delT:p.F212fs,TP53:NM_001126112:exon6:c.636delT:p.F212fs,TP53:NM_001126113:exo…	.	.	.	.	.	.	.	.	.	rs864309495	ID=COSM4425034,COSM4425030,COSM4425033,COSM4425032,COSM4425029,COSM1666588,COSM4425028,COSM4425031;OCCURENCE=1(adrenal_gland),3(oesophagus),1(prostate),1(large_intestine)	.
indels	chr17	7578239	7578239	C	-	TCCAAATACT	CACACGCAAA	5	exonic	TP53	.	frameshift deletion	TP53:NM_001126115:exon2:c.214delG:p.E72fs,TP53:NM_001126116:exon2:c.214delG:p.E72fs,TP53:NM_001126117:exon2:c.214delG:p.E72fs,TP53:NM_001276697:exon2:c.133delG:p.E45fs,TP53:NM_001276698:exon2:c.133delG:p.E45fs,TP53:NM_001276699:exon2:c.133delG:p.E45fs,TP53:NM_001126118:exon5:c.493delG:p.E165fs,TP53:NM_000546:exon6:c.610delG:p.E204fs,TP53:NM_001126112:exon6:c.610delG:p.E204fs,TP53:NM_001126113:exo…	.	.	.	.	.	.	.	.	.	.	ID=COSM437513,COSM437515,COSM44011,COSM5193542,COSM5193543,COSM437512,COSM437514;OCCURENCE=1(large_intestine),1(breast),1(oesophagus)	.
indels	chr17	7578240	7578241	CA	-	CCAAATACTC	CACGCAAATT	11	exonic	TP53	.	frameshift deletion	TP53:NM_001126115:exon2:c.212_213del:p.V71fs,TP53:NM_001126116:exon2:c.212_213del:p.V71fs,TP53:NM_001126117:exon2:c.212_213del:p.V71fs,TP53:NM_001276697:exon2:c.131_132del:p.V44fs,TP53:NM_001276698:exon2:c.131_132del:p.V44fs,TP53:NM_001276699:exon2:c.131_132del:p.V44fs,TP53:NM_001126118:exon5:c.491_492del:p.V164fs,TP53:NM_000546:exon6:c.608_609del:p.V203fs,TP53:NM_001126112:exon6:c.608_609del:p.V…	.	.	.	.	.	.	.	.	.	.	ID=COSM1386719,COSM5163470,COSM1386717,COSM1386716,COSM1386718,COSM1386715,COSM5163471;OCCURENCE=1(large_intestine)	.
indels	chr17	7578398	7578398	G	-	CGCTCATGGT	GGGGCAGCGC	11	exonic	TP53	.	frameshift deletion	TP53:NM_001126115:exon1:c.136delC:p.H46fs,TP53:NM_001126116:exon1:c.136delC:p.H46fs,TP53:NM_001126117:exon1:c.136delC:p.H46fs,TP53:NM_001276697:exon1:c.55delC:p.H19fs,TP53:NM_001276698:exon1:c.55delC:p.H19fs,TP53:NM_001276699:exon1:c.55delC:p.H19fs,TP53:NM_001126118:exon4:c.415delC:p.H139fs,TP53:NM_000546:exon5:c.532delC:p.H178fs,TP53:NM_001126112:exon5:c.532delC:p.H178fs,TP53:NM_001126113:exon5:…	.	.	.	.	.	.	.	.	.	rs863223300	ID=COSM6806433,COSM111498,COSM111497,COSM111496,COSM111495,COSM44659,COSM6806432;OCCURENCE=1(endometrium),1(central_nervous_system),1(pancreas),1(breast),1(ovary),2(haematopoietic_and_lymphoid_tissue),1(urinary_tract),2(large_intestine)	.
indels	chr17	7578464	7578464	G	-	GCGCGGACGC	GGTGCCGGGC	10	exonic	TP53	.	frameshift deletion	TP53:NM_001126115:exon1:c.70delC:p.R24fs,TP53:NM_001126116:exon1:c.70delC:p.R24fs,TP53:NM_001126117:exon1:c.70delC:p.R24fs,TP53:NM_001126118:exon4:c.349delC:p.R117fs,TP53:NM_000546:exon5:c.466delC:p.R156fs,TP53:NM_001126112:exon5:c.466delC:p.R156fs,TP53:NM_001126113:exon5:c.466delC:p.R156fs,TP53:NM_001126114:exon5:c.466delC:p.R156fs,TP53:NM_001276695:exon5:c.349delC:p.R117fs,TP53:NM_001276696:exo…	.	.	.	.	.	.	.	.	.	.	ID=COSM4745942,COSM4745941,COSM4745945,COSM45896,COSM4745943,COSM4745946,COSM4745944;OCCURENCE=1(ovary),2(breast),1(lung),1(central_nervous_system),2(large_intestine),1(urinary_tract),2(skin)	.
indels	chr17	7578475	7578475	G	-	GGTGCCGGGC	GGGGTGTGGA	12	exonic	TP53	.	frameshift deletion	TP53:NM_001126115:exon1:c.59delC:p.P20fs,TP53:NM_001126116:exon1:c.59delC:p.P20fs,TP53:NM_001126117:exon1:c.59delC:p.P20fs,TP53:NM_001126118:exon4:c.338delC:p.P113fs,TP53:NM_000546:exon5:c.455delC:p.P152fs,TP53:NM_001126112:exon5:c.455delC:p.P152fs,TP53:NM_001126113:exon5:c.455delC:p.P152fs,TP53:NM_001126114:exon5:c.455delC:p.P152fs,TP53:NM_001276695:exon5:c.338delC:p.P113fs,TP53:NM_001276696:exo…	.	.	.	.	.	.	.	.	.	.	ID=COSM1180850,COSM1180851,COSM1180852,COSM1180849,COSM2744917,COSM43792,COSM4336275;OCCURENCE=1(oesophagus),3(lung),4(large_intestine),2(haematopoietic_and_lymphoid_tissue),1(upper_aerodigestive_tract),1(liver)	.
indels	chr17	7578478	7578480	GGT	-	GCCGGGCGGG	GTGGAATCAA	10	exonic	TP53	.	nonframeshift deletion	TP53:NM_001126115:exon1:c.54_56del:p.18_19del,TP53:NM_001126116:exon1:c.54_56del:p.18_19del,TP53:NM_001126117:exon1:c.54_56del:p.18_19del,TP53:NM_001126118:exon4:c.333_335del:p.111_112del,TP53:NM_000546:exon5:c.450_452del:p.150_151del,TP53:NM_001126112:exon5:c.450_452del:p.150_151del,TP53:NM_001126113:exon5:c.450_452del:p.150_151del,TP53:NM_001126114:exon5:c.450_452del:p.150_151del,TP53:NM_001276…	.	.	.	.	.	.	.	.	.	.	.	.
indels	chr17	7578479	7578480	GT	-	CCGGGCGGGG	GTGGAATCAA	1	exonic	TP53	.	frameshift deletion	TP53:NM_001126115:exon1:c.54_55del:p.T18fs,TP53:NM_001126116:exon1:c.54_55del:p.T18fs,TP53:NM_001126117:exon1:c.54_55del:p.T18fs,TP53:NM_001126118:exon4:c.333_334del:p.T111fs,TP53:NM_000546:exon5:c.450_451del:p.T150fs,TP53:NM_001126112:exon5:c.450_451del:p.T150fs,TP53:NM_001126113:exon5:c.450_451del:p.T150fs,TP53:NM_001126114:exon5:c.450_451del:p.T150fs,TP53:NM_001276695:exon5:c.333_334del:p.T111…	.	.	.	.	.	.	.	.	.	.	.	.
indels	chr17	7578527	7578527	A	-	GCCAGTTGGC	AAACATCTTG	11	exonic	TP53	.	frameshift deletion	TP53:NM_001126115:exon1:c.7delT:p.C3fs,TP53:NM_001126116:exon1:c.7delT:p.C3fs,TP53:NM_001126117:exon1:c.7delT:p.C3fs,TP53:NM_001126118:exon4:c.286delT:p.C96fs,TP53:NM_000546:exon5:c.403delT:p.C135fs,TP53:NM_001126112:exon5:c.403delT:p.C135fs,TP53:NM_001126113:exon5:c.403delT:p.C135fs,TP53:NM_001126114:exon5:c.403delT:p.C135fs,TP53:NM_001276695:exon5:c.286delT:p.C96fs,TP53:NM_001276696:exon5:c.286…	.	.	.	.	.	.	.	.	.	.	ID=COSM4336280,COSM392227,COSM13156,COSM392228,COSM392225,COSM392226,COSM1645208;OCCURENCE=1(pancreas),1(adrenal_gland),1(breast),1(salivary_gland),2(lung),1(oesophagus),2(large_intestine),1(liver)	.
indels	chr17	7578542	7578542	G	-	ATCTTGTTGA	GGCAGGGGAG	11	exonic	TP53	.	frameshift deletion	TP53:NM_001126118:exon4:c.271delC:p.L91fs,TP53:NM_000546:exon5:c.388delC:p.L130fs,TP53:NM_001126112:exon5:c.388delC:p.L130fs,TP53:NM_001126113:exon5:c.388delC:p.L130fs,TP53:NM_001126114:exon5:c.388delC:p.L130fs,TP53:NM_001276695:exon5:c.271delC:p.L91fs,TP53:NM_001276696:exon5:c.271delC:p.L91fs,TP53:NM_001276760:exon5:c.271delC:p.L91fs,TP53:NM_001276761:exon5:c.271delC:p.L91fs	.	.	.	.	.	.	.	.	.	.	ID=COSM1167681,COSM45499,COSM1167682,COSM1167680;OCCURENCE=1(salivary_gland),1(skin),1(urinary_tract)	.
indels	chr17	7578547	7578547	G	-	GTTGAGGGCA	GGGAGTACTG	11	exonic	TP53	.	frameshift deletion	TP53:NM_001126118:exon4:c.266delC:p.P89fs,TP53:NM_000546:exon5:c.383delC:p.P128fs,TP53:NM_001126112:exon5:c.383delC:p.P128fs,TP53:NM_001126113:exon5:c.383delC:p.P128fs,TP53:NM_001126114:exon5:c.383delC:p.P128fs,TP53:NM_001276695:exon5:c.266delC:p.P89fs,TP53:NM_001276696:exon5:c.266delC:p.P89fs,TP53:NM_001276760:exon5:c.266delC:p.P89fs,TP53:NM_001276761:exon5:c.266delC:p.P89fs	.	.	.	.	.	.	.	.	.	.	ID=COSM5198773,COSM5198772,COSM5198774,COSM5198771,COSM5198775,COSM5198776;OCCURENCE=1(breast)	.
indels	chr17	7578547	7578548	GG	-	GTTGAGGGCA	GGAGTACTGT	1	exonic	TP53	.	frameshift deletion	TP53:NM_001126118:exon4:c.265_266del:p.P89fs,TP53:NM_000546:exon5:c.382_383del:p.P128fs,TP53:NM_001126112:exon5:c.382_383del:p.P128fs,TP53:NM_001126113:exon5:c.382_383del:p.P128fs,TP53:NM_001126114:exon5:c.382_383del:p.P128fs,TP53:NM_001276695:exon5:c.265_266del:p.P89fs,TP53:NM_001276696:exon5:c.265_266del:p.P89fs,TP53:NM_001276760:exon5:c.265_266del:p.P89fs,TP53:NM_001276761:exon5:c.265_266del:p…	.	.	.	.	.	.	.	.	.	.	.	.
indels	chr17	7579359	7579359	G	-	AAGCCCAGAC	GAAACCGTAG	10	exonic	TP53	.	frameshift deletion	TP53:NM_001126118:exon3:c.211delC:p.R71fs,TP53:NM_000546:exon4:c.328delC:p.R110fs,TP53:NM_001126112:exon4:c.328delC:p.R110fs,TP53:NM_001126113:exon4:c.328delC:p.R110fs,TP53:NM_001126114:exon4:c.328delC:p.R110fs,TP53:NM_001276695:exon4:c.211delC:p.R71fs,TP53:NM_001276696:exon4:c.211delC:p.R71fs,TP53:NM_001276760:exon4:c.211delC:p.R71fs,TP53:NM_001276761:exon4:c.211delC:p.R71fs	.	.	.	.	.	.	.	.	.	rs587780066	ID=COSM4449789,COSM4449790,COSM166234,COSM166233,COSM44669;OCCURENCE=2(lung),6(breast),1(skin)	.
indels	chr17	7579383	7579383	T	-	CCCTGGTAGG	TTTCTGGGAA	10	exonic	TP53	.	frameshift deletion	TP53:NM_001126118:exon3:c.187delA:p.T63fs,TP53:NM_000546:exon4:c.304delA:p.T102fs,TP53:NM_001126112:exon4:c.304delA:p.T102fs,TP53:NM_001126113:exon4:c.304delA:p.T102fs,TP53:NM_001126114:exon4:c.304delA:p.T102fs,TP53:NM_001276695:exon4:c.187delA:p.T63fs,TP53:NM_001276696:exon4:c.187delA:p.T63fs,TP53:NM_001276760:exon4:c.187delA:p.T63fs,TP53:NM_001276761:exon4:c.187delA:p.T63fs	.	.	.	.	.	.	.	.	.	.	ID=COSM5752481,COSM5752478,COSM5752479,COSM5752480,COSM45766;OCCURENCE=3(breast)	.
indels	chr17	7579410	7579410	G	-	GAAGATGACA	GGGCCAGGAG	11	exonic	TP53	.	frameshift deletion	TP53:NM_001126118:exon3:c.160delC:p.L54fs,TP53:NM_000546:exon4:c.277delC:p.L93fs,TP53:NM_001126112:exon4:c.277delC:p.L93fs,TP53:NM_001126113:exon4:c.277delC:p.L93fs,TP53:NM_001126114:exon4:c.277delC:p.L93fs,TP53:NM_001276695:exon4:c.160delC:p.L54fs,TP53:NM_001276696:exon4:c.160delC:p.L54fs,TP53:NM_001276760:exon4:c.160delC:p.L54fs,TP53:NM_001276761:exon4:c.160delC:p.L54fs	.	.	.	.	.	.	.	.	.	.	ID=COSM166220,COSM96581,COSM166219;OCCURENCE=2(breast)	.
indels	chr17	7579420	7579420	G	-	GGGGCCAGGA	GGGGCTGGTG	12	exonic	TP53	.	frameshift deletion	TP53:NM_001126118:exon3:c.150delC:p.P50fs,TP53:NM_000546:exon4:c.267delC:p.P89fs,TP53:NM_001126112:exon4:c.267delC:p.P89fs,TP53:NM_001126113:exon4:c.267delC:p.P89fs,TP53:NM_001126114:exon4:c.267delC:p.P89fs,TP53:NM_001276695:exon4:c.150delC:p.P50fs,TP53:NM_001276696:exon4:c.150delC:p.P50fs,TP53:NM_001276760:exon4:c.150delC:p.P50fs,TP53:NM_001276761:exon4:c.150delC:p.P50fs	.	.	.	.	.	.	.	.	.	rs587783062	ID=COSM1268330,COSM2745060,COSM1180854,COSM1180853,COSM4336297;OCCURENCE=3(oesophagus),1(salivary_gland),1(large_intestine)	.
indels	chr17	7579433	7579433	G	-	GGCTGGTGCA	GGGCCGCCGG	10	exonic	TP53	.	frameshift deletion	TP53:NM_001126118:exon3:c.137delC:p.P46fs,TP53:NM_000546:exon4:c.254delC:p.P85fs,TP53:NM_001126112:exon4:c.254delC:p.P85fs,TP53:NM_001126113:exon4:c.254delC:p.P85fs,TP53:NM_001126114:exon4:c.254delC:p.P85fs,TP53:NM_001276695:exon4:c.137delC:p.P46fs,TP53:NM_001276696:exon4:c.137delC:p.P46fs,TP53:NM_001276760:exon4:c.137delC:p.P46fs,TP53:NM_001276761:exon4:c.137delC:p.P46fs	.	.	.	.	.	.	.	.	.	rs1064793279	ID=COSM6856742;OCCURENCE=1(endometrium)	.
indels	chr17	7579433	7579434	GG	-	GGCTGGTGCA	GGCCGCCGGT	2	exonic	TP53	.	frameshift deletion	TP53:NM_001126118:exon3:c.136_137del:p.P46fs,TP53:NM_000546:exon4:c.253_254del:p.P85fs,TP53:NM_001126112:exon4:c.253_254del:p.P85fs,TP53:NM_001126113:exon4:c.253_254del:p.P85fs,TP53:NM_001126114:exon4:c.253_254del:p.P85fs,TP53:NM_001276695:exon4:c.136_137del:p.P46fs,TP53:NM_001276696:exon4:c.136_137del:p.P46fs,TP53:NM_001276760:exon4:c.136_137del:p.P46fs,TP53:NM_001276761:exon4:c.136_137del:p.P46…	.	.	.	.	.	.	.	.	.	.	ID=COSM45724;OCCURENCE=1(breast)	.
indels	chr17	7579448	7579448	G	-	CGCCGGTGTA	GAGCTGCTGG	5	exonic	TP53	.	frameshift deletion	TP53:NM_001126118:exon3:c.122delC:p.P41fs,TP53:NM_000546:exon4:c.239delC:p.P80fs,TP53:NM_001126112:exon4:c.239delC:p.P80fs,TP53:NM_001126113:exon4:c.239delC:p.P80fs,TP53:NM_001126114:exon4:c.239delC:p.P80fs,TP53:NM_001276695:exon4:c.122delC:p.P41fs,TP53:NM_001276696:exon4:c.122delC:p.P41fs,TP53:NM_001276760:exon4:c.122delC:p.P41fs,TP53:NM_001276761:exon4:c.122delC:p.P41fs	.	.	.	.	.	.	.	.	.	.	ID=COSM5575262,COSM5575264,COSM5575261,COSM5575265,COSM5575263;OCCURENCE=2(ovary)	.
indels	chr17	7579463	7579463	G	-	TGCTGGTGCA	GGGCCACGGG	11	exonic	TP53	.	frameshift deletion	TP53:NM_001126118:exon3:c.107delC:p.P36fs,TP53:NM_000546:exon4:c.224delC:p.P75fs,TP53:NM_001126112:exon4:c.224delC:p.P75fs,TP53:NM_001126113:exon4:c.224delC:p.P75fs,TP53:NM_001126114:exon4:c.224delC:p.P75fs,TP53:NM_001276695:exon4:c.107delC:p.P36fs,TP53:NM_001276696:exon4:c.107delC:p.P36fs,TP53:NM_001276760:exon4:c.107delC:p.P36fs,TP53:NM_001276761:exon4:c.107delC:p.P36fs	.	.	.	.	.	.	.	.	.	.	ID=COSM96576,COSM166228,COSM166227;OCCURENCE=1(NS),1(breast),1(lung)	.
indels	chr17	7579471	7579471	G	-	CAGGGGCCAC	GGGGGAGCAG	11	exonic	TP53	.	frameshift deletion	TP53:NM_001126118:exon3:c.99delC:p.P33fs,TP53:NM_000546:exon4:c.216delC:p.P72fs,TP53:NM_001126112:exon4:c.216delC:p.P72fs,TP53:NM_001126113:exon4:c.216delC:p.P72fs,TP53:NM_001126114:exon4:c.216delC:p.P72fs,TP53:NM_001276695:exon4:c.99delC:p.P33fs,TP53:NM_001276696:exon4:c.99delC:p.P33fs,TP53:NM_001276760:exon4:c.99delC:p.P33fs,TP53:NM_001276761:exon4:c.99delC:p.P33fs	.	.	.	.	.	.	.	.	.	.	ID=COSM1268331,COSM2745091,COSM18569,COSM4336302,COSM1268332;OCCURENCE=1(haematopoietic_and_lymphoid_tissue),7(large_intestine),1(stomach),1(endometrium),2(lung),1(ovary),4(breast)	.
indels	chr17	7579508	7579508	G	-	AGCTTCATCT	GACCTGGGTC	4	exonic	TP53	.	frameshift deletion	TP53:NM_001126118:exon3:c.62delC:p.P21fs,TP53:NM_000546:exon4:c.179delC:p.P60fs,TP53:NM_001126112:exon4:c.179delC:p.P60fs,TP53:NM_001126113:exon4:c.179delC:p.P60fs,TP53:NM_001126114:exon4:c.179delC:p.P60fs,TP53:NM_001276695:exon4:c.62delC:p.P21fs,TP53:NM_001276696:exon4:c.62delC:p.P21fs,TP53:NM_001276760:exon4:c.62delC:p.P21fs,TP53:NM_001276761:exon4:c.62delC:p.P21fs	.	.	.	.	.	.	.	.	.	.	ID=COSM295961,COSM295960,COSM295962;OCCURENCE=1(large_intestine)	.
indels	chr17	7579514	7579514	G	-	ATCTGGACCT	GGTCTTCAGT	6	exonic	TP53	.	frameshift deletion	TP53:NM_001126118:exon3:c.56delC:p.P19fs,TP53:NM_000546:exon4:c.173delC:p.P58fs,TP53:NM_001126112:exon4:c.173delC:p.P58fs,TP53:NM_001126113:exon4:c.173delC:p.P58fs,TP53:NM_001126114:exon4:c.173delC:p.P58fs,TP53:NM_001276695:exon4:c.56delC:p.P19fs,TP53:NM_001276696:exon4:c.56delC:p.P19fs,TP53:NM_001276760:exon4:c.56delC:p.P19fs,TP53:NM_001276761:exon4:c.56delC:p.P19fs	.	.	.	.	.	.	.	.	.	.	ID=COSM2745096,COSM87857,COSM4336304,COSM2745097,COSM2745098;OCCURENCE=1(skin),1(urinary_tract)	.
indels	chr17	7579547	7579547	G	-	AATATCGTCC	GGGACAGCAT	11	exonic	TP53	.	frameshift deletion	TP53:NM_001126118:exon3:c.23delC:p.P8fs,TP53:NM_000546:exon4:c.140delC:p.P47fs,TP53:NM_001126112:exon4:c.140delC:p.P47fs,TP53:NM_001126113:exon4:c.140delC:p.P47fs,TP53:NM_001126114:exon4:c.140delC:p.P47fs,TP53:NM_001276695:exon4:c.23delC:p.P8fs,TP53:NM_001276696:exon4:c.23delC:p.P8fs,TP53:NM_001276760:exon4:c.23delC:p.P8fs,TP53:NM_001276761:exon4:c.23delC:p.P8fs	.	.	.	.	.	.	.	.	.	.	ID=COSM13161,COSM318371,COSM4336311,COSM2745138,COSM318370;OCCURENCE=1(lung),1(oesophagus),1(ovary),1(stomach),1(skin)	.
indels	chr17	7579585	7579585	G	-	GGGACGGCAA	GGGGACTGTA	11	exonic	TP53	.	frameshift deletion	TP53:NM_000546:exon4:c.102delC:p.P34fs,TP53:NM_001126112:exon4:c.102delC:p.P34fs,TP53:NM_001126113:exon4:c.102delC:p.P34fs,TP53:NM_001126114:exon4:c.102delC:p.P34fs	.	.	.	.	.	.	.	.	.	.	ID=COSM2745165,COSM4169762,COSM2745164,COSM128679,COSM128680;OCCURENCE=2(oesophagus),1(lung),1(haematopoietic_and_lymphoid_tissue),1(upper_aerodigestive_tract)	.
indels	chr17	7579710	7579710	T	-	CAGAACGTTG	TTTCAGGAAG	11	exonic	TP53	.	frameshift deletion	TP53:NM_000546:exon3:c.86delA:p.N29fs,TP53:NM_001126112:exon3:c.86delA:p.N29fs,TP53:NM_001126113:exon3:c.86delA:p.N29fs,TP53:NM_001126114:exon3:c.86delA:p.N29fs	.	.	.	.	.	.	.	.	.	.	.	.
indels	chr17	7579716	7579716	G	-	GTTGTTTTCA	GAAGTCTGAA	9	exonic	TP53	.	frameshift deletion	TP53:NM_000546:exon3:c.80delC:p.P27fs,TP53:NM_001126112:exon3:c.80delC:p.P27fs,TP53:NM_001126113:exon3:c.80delC:p.P27fs,TP53:NM_001126114:exon3:c.80delC:p.P27fs	.	.	.	.	.	.	.	.	.	.	ID=COSM296201,COSM4427617,COSM296199,COSM4427618,COSM296200,COSM85573;OCCURENCE=1(pancreas),1(oesophagus),1(large_intestine)	.
indels	chr17	7579855	7579855	A	-	CATAGGTCTG	AAATGTTTCC	5	exonic	TP53	.	frameshift deletion	TP53:NM_000546:exon2:c.58delT:p.S20fs,TP53:NM_001126112:exon2:c.58delT:p.S20fs,TP53:NM_001126113:exon2:c.58delT:p.S20fs,TP53:NM_001126114:exon2:c.58delT:p.S20fs	.	.	.	.	.	.	.	.	.	.	.	.
indels	chr17	7579864	7579864	C	-	GAAAATGTTT	CTGACTCAGA	11	exonic	TP53	.	frameshift deletion	TP53:NM_000546:exon2:c.49delG:p.E17fs,TP53:NM_001126112:exon2:c.49delG:p.E17fs,TP53:NM_001126113:exon2:c.49delG:p.E17fs,TP53:NM_001126114:exon2:c.49delG:p.E17fs	.	.	.	.	.	.	.	.	.	.	.	.
indels	chr17	7579875	7579875	G	-	CTGACTCAGA	GGGGCTCGAC	11	exonic	TP53	.	frameshift deletion	TP53:NM_000546:exon2:c.38delC:p.P13fs,TP53:NM_001126112:exon2:c.38delC:p.P13fs,TP53:NM_001126113:exon2:c.38delC:p.P13fs,TP53:NM_001126114:exon2:c.38delC:p.P13fs	.	.	.	.	.	.	.	.	.	.	.	.
indels	chr17	7579890	7579890	G	-	CTCGACGCTA	GATCTGACTG	10	exonic	TP53	.	frameshift deletion	TP53:NM_000546:exon2:c.23delC:p.P8fs,TP53:NM_001126112:exon2:c.23delC:p.P8fs,TP53:NM_001126113:exon2:c.23delC:p.P8fs,TP53:NM_001126114:exon2:c.23delC:p.P8fs	.	.	.	.	.	.	.	.	.	.	.	.
indels	chr2	198266477	198266478	TT	-	TTCAGCACAA	TTTTTCATTT	12	exonic	SF3B1	.	frameshift deletion	SF3B1:NM_012433:exon16:c.2358_2359del:p.K786fs	.	.	.	.	.	.	.	.	.	.	.	.
indels	chr2	198266489	198266489	C	-	TTTTTCATTT	CTCATCAGGA	12	exonic	SF3B1	.	frameshift deletion	SF3B1:NM_012433:exon16:c.2347delG:p.E783fs	.	.	.	.	.	.	.	.	.	.	.	.
indels	chr2	198266504	198266504	G	-	TCAGGAGACT	GAATTCTCGA	12	exonic	SF3B1	.	frameshift deletion	SF3B1:NM_012433:exon16:c.2332delC:p.Q778fs	.	.	.	.	.	.	.	.	.	.	.	.
indels	chr2	198266572	198266572	G	-	ATCCATAAGA	GAATAAGATA	12	exonic	SF3B1	.	frameshift deletion	SF3B1:NM_012433:exon16:c.2264delC:p.P755fs	.	.	.	.	.	.	.	.	.	.	.	.
indels	chr2	198266583	198266583	C	-	GAATAAGATA	CCAATAGCCT	12	exonic	SF3B1	.	frameshift deletion	SF3B1:NM_012433:exon16:c.2253delG:p.G751fs	.	.	.	.	.	.	.	.	.	.	.	.
indels	chr2	198266731	198266731	C	-	TTGGCGGATA	CCTTCCATAA	12	exonic	SF3B1	.	frameshift deletion	SF3B1:NM_012433:exon15:c.2201delG:p.G734fs	.	.	.	.	.	.	.	.	.	.	.	.
indels	chr2	198266760	198266760	A	-	ACACAGAATC	AAAGATTCGA	12	exonic	SF3B1	.	frameshift deletion	SF3B1:NM_012433:exon15:c.2172delT:p.F724fs	.	.	.	.	.	.	.	.	.	.	.	.
indels	chr2	198267369	198267370	GT	-	CTTAATACCA	GTGTCTCGCT	12	exonic	SF3B1	.	frameshift deletion	SF3B1:NM_012433:exon14:c.1987_1988del:p.T663fs	.	.	.	.	.	.	.	.	.	.	.	.
indels	chr2	198267397	198267397	T	-	GACTTCTTGC	TTTGCACACA	12	exonic	SF3B1	.	frameshift deletion	SF3B1:NM_012433:exon14:c.1960delA:p.S654fs	.	.	.	.	.	.	.	.	.	.	.	.
indels	chr2	198267402	198267403	CA	-	CTTGCTTTTG	CACAGCTTTT	12	exonic	SF3B1	.	frameshift deletion	SF3B1:NM_012433:exon14:c.1954_1955del:p.C652fs	.	.	.	.	.	.	.	.	.	.	.	.
indels	chr2	198267410	198267410	T	-	TGCACACAGC	TTTAAGAAGG	12	exonic	SF3B1	.	frameshift deletion	SF3B1:NM_012433:exon14:c.1947delA:p.K649fs	.	.	.	.	.	.	.	.	.	.	.	.
indels	chr2	198267461	198267461	A	-	CTACAACAGC	AAAGCTCTAG	12	exonic	SF3B1	.	frameshift deletion	SF3B1:NM_012433:exon14:c.1896delT:p.F632fs	.	.	.	.	.	.	.	.	.	.	.	.
indels	chr3	38181878	38181878	G	-	TCTGCACCCA	GGCATATGCC	3	splicing	MYD88	NM_002468:exon3:c.503-1G>-;NM_001172568:exon2:c.368-1G>-;NM_001172567:exon3:c.503-1G>-	.	.	.	.	.	.	.	.	.	.	.	.	.	.
indels	chr3	38181919	38181919	C	-	TCTGCTATTG	CCCAGCGACA	11	exonic	MYD88	.	frameshift deletion	MYD88:NM_001172568:exon2:c.408delC:p.C136fs,MYD88:NM_001172567:exon3:c.543delC:p.C181fs,MYD88:NM_002468:exon3:c.543delC:p.C181fs	.	.	.	.	.	.	.	.	.	.	.	.
indels	chr3	38181961	38181961	G	-	TCCGGCAACT	GAACAGACAA	4	exonic	MYD88	.	frameshift deletion	MYD88:NM_001172568:exon2:c.450delG:p.L150fs,MYD88:NM_001172567:exon3:c.585delG:p.L195fs,MYD88:NM_002468:exon3:c.585delG:p.L195fs	.	.	.	.	.	.	.	.	.	.	.	.
indels	chr3	38181987	38181988	TG	-	CGACTGAAGT	TGTGTGTCTG	11	exonic	MYD88	.	frameshift deletion	MYD88:NM_001172568:exon2:c.476_477del:p.L159fs,MYD88:NM_001172567:exon3:c.611_612del:p.L204fs,MYD88:NM_002468:exon3:c.611_612del:p.L204fs	.	.	.	.	.	.	.	.	.	.	.	.
indels	chr3	38182053	38182053	A	-	GAGCTCATCG	AAAGAGGTTG	12	exonic	MYD88	.	frameshift deletion	MYD88:NM_001172568:exon2:c.542delA:p.E181fs,MYD88:NM_001172567:exon3:c.677delA:p.E226fs,MYD88:NM_002468:exon3:c.677delA:p.E226fs	.	.	.	.	.	.	.	.	.	.	.	.
indels	chr3	38182067	38182067	A	-	GAGGTTGGCT	GAAGGCCACG	2	exonic	MYD88	.	frameshift deletion	MYD88:NM_001172567:exon3:c.691delA:p.R231fs	.	.	.	.	.	.	.	.	.	.	.	.
indels	chr3	38182077	38182077	G	-	AGAAGGCCAC	GGGTGGGTGC	10	exonic	MYD88	.	frameshift deletion	MYD88:NM_001172567:exon3:c.701delG:p.R234fs	.	.	.	.	.	.	.	.	.	.	.	.
indels	chr3	38182259	38182261	TGG	-	TGCCGCCGGA	TGGTGGTTGT	10	exonic	MYD88	.	nonframeshift deletion	MYD88:NM_001172566:exon2:c.379_381del:p.127_127del,MYD88:NM_001172568:exon3:c.560_562del:p.187_188del,MYD88:NM_001172569:exon3:c.514_516del:p.172_172del,MYD88:NM_001172567:exon4:c.719_721del:p.240_241del,MYD88:NM_002468:exon4:c.695_697del:p.232_233del	.	.	.	.	.	.	.	.	.	.	.	.
indels	chr3	38182308	38182308	C	-	AATGTGACTT	CAGACCAAAT	12	exonic	MYD88	.	frameshift deletion	MYD88:NM_001172566:exon2:c.428delC:p.S143fs,MYD88:NM_001172568:exon3:c.609delC:p.F203fs,MYD88:NM_001172569:exon3:c.563delC:p.S188fs,MYD88:NM_001172567:exon4:c.768delC:p.F256fs,MYD88:NM_002468:exon4:c.744delC:p.F248fs	.	.	.	.	.	.	.	.	.	.	.	.
indels	chr3	38182330	38182331	CT	-	TGCACTCAGC	CTCTCCAGGT	12	exonic	MYD88	.	frameshift deletion	MYD88:NM_001172566:exon2:c.450_451del:p.A150fs,MYD88:NM_001172568:exon3:c.631_632del:p.L211fs,MYD88:NM_001172569:exon3:c.585_586del:p.A195fs,MYD88:NM_001172567:exon4:c.790_791del:p.L264fs,MYD88:NM_002468:exon4:c.766_767del:p.L256fs	.	.	.	.	.	.	.	.	.	.	.	.
indels	chr3	38182645	38182645	C	-	AGCGACTGAT	CCCATCAAGT	11	exonic	MYD88	.	frameshift deletion	MYD88:NM_001172568:exon4:c.663delC:p.I221fs,MYD88:NM_001172567:exon5:c.822delC:p.I274fs,MYD88:NM_002468:exon5:c.798delC:p.I266fs	.	.	.	.	.	.	.	.	.	.	.	.
indels	chr3	38182678	38182678	C	-	AGAAAGAGTT	CCCAGCATCC	12	exonic	MYD88	.	frameshift deletion	MYD88:NM_001172568:exon4:c.696delC:p.F232fs,MYD88:NM_001172567:exon5:c.855delC:p.F285fs,MYD88:NM_002468:exon5:c.831delC:p.F277fs	.	.	.	.	.	.	.	.	.	.	.	.
indels	chr3	38182720	38182720	C	-	ACTACACCAA	CCCTGCACCA	12	exonic	MYD88	.	frameshift deletion	MYD88:NM_001172568:exon4:c.738delC:p.N246fs,MYD88:NM_001172567:exon5:c.897delC:p.N299fs,MYD88:NM_002468:exon5:c.873delC:p.N291fs	.	.	.	.	.	.	.	.	.	.	.	.
indels	chr3	38182767	38182767	C	-	AAGGCCTTGT	CCTGCCCTGA	11	exonic	MYD88	.	frameshift deletion	MYD88:NM_001172568:exon4:c.785delC:p.S262fs,MYD88:NM_001172567:exon5:c.944delC:p.S315fs,MYD88:NM_002468:exon5:c.920delC:p.S307fs	.	.	.	.	.	.	.	.	.	.	.	.
indels	chr9	139390537	139390537	C	-	TTGAAGGCCT	CGGAATGCGG	10	exonic	NOTCH1	.	frameshift deletion	NOTCH1:NM_017617:exon34:c.7654delG:p.E2552fs	.	.	.	.	.	.	.	.	.	.	.	.
indels	chr9	139390539	139390539	G	-	GAAGGCCTCC	GAATGCGGGC	8	exonic	NOTCH1	.	frameshift deletion	NOTCH1:NM_017617:exon34:c.7652delC:p.P2551fs	.	.	.	.	.	.	.	.	.	.	.	.
indels	chr9	139390571	139390571	G	-	GCATGCTGGT	GGAGGGCTGG	10	exonic	NOTCH1	.	frameshift deletion	NOTCH1:NM_017617:exon34:c.7620delC:p.P2540fs	.	.	.	.	.	.	.	.	.	.	.	.
indels	chr9	139390575	139390575	G	-	GCTGGTGGGA	GGCTGGAGAC	5	exonic	NOTCH1	.	frameshift deletion	NOTCH1:NM_017617:exon34:c.7616delC:p.P2539fs	.	.	.	.	.	.	.	.	.	.	.	.
indels	chr9	139390580	139390580	G	-	TGGGAGGGCT	GAGACGCCCT	7	exonic	NOTCH1	.	frameshift deletion	NOTCH1:NM_017617:exon34:c.7611delC:p.S2537fs	.	.	.	.	.	.	.	.	.	.	.	.
indels	chr9	139390587	139390587	C	-	GCTGGAGACG	CCTCGGACCA	11	exonic	NOTCH1	.	frameshift deletion	NOTCH1:NM_017617:exon34:c.7604delG:p.G2535fs	.	.	.	.	.	.	.	.	.	.	.	.
indels	chr9	139390592	139390592	G	-	AGACGCCCTC	GACCAGTCGG	7	exonic	NOTCH1	.	frameshift deletion	NOTCH1:NM_017617:exon34:c.7599delC:p.S2533fs	.	.	.	.	.	.	.	.	.	.	.	.
indels	chr9	139390610	139390610	G	-	CGGAGACGTT	GAATGCGGGG	9	exonic	NOTCH1	.	frameshift deletion	NOTCH1:NM_017617:exon34:c.7581delC:p.S2527fs	.	.	.	.	.	.	.	.	.	.	.	.
indels	chr9	139390617	139390617	G	-	GTTGGAATGC	GGGACGAGCT	11	exonic	NOTCH1	.	frameshift deletion	NOTCH1:NM_017617:exon34:c.7574delC:p.P2525fs	.	.	.	.	.	.	.	.	.	.	.	.
indels	chr9	139390641	139390641	G	-	CCACTGGTCA	GGGACTCAGG	11	exonic	NOTCH1	.	frameshift deletion	NOTCH1:NM_017617:exon34:c.7550delC:p.P2517fs	.	.	.	.	.	.	.	.	.	.	.	.
indels	chr9	139390649	139390650	AG	-	CAGGGGACTC	GGGACGGGGT	2	exonic	NOTCH1	.	frameshift deletion	NOTCH1:NM_017617:exon34:c.7541_7542del:p.P2514fs	.	0.009946	0	0	0.0001	0	0	0	0	rs763016003	ID=COSM1292819,COSM12774;OCCURENCE=462(haematopoietic_and_lymphoid_tissue),1(breast)	.
indels	chr9	139390650	139390650	G	-	AGGGGACTCA	GGGACGGGGT	11	exonic	NOTCH1	.	frameshift deletion	NOTCH1:NM_017617:exon34:c.7541delC:p.P2514fs	.	.	.	.	.	.	.	.	.	.	.	.
indels	chr9	139390656	139390656	G	-	CTCAGGGGAC	GGGTGAGGAA	11	exonic	NOTCH1	.	frameshift deletion	NOTCH1:NM_017617:exon34:c.7535delC:p.P2512fs	.	.	.	.	.	.	.	.	.	.	ID=COSM29454;OCCURENCE=1(haematopoietic_and_lymphoid_tissue)	.
indels	chr9	139390667	139390667	G	-	GGGTGAGGAA	GGGTGCTCAG	10	exonic	NOTCH1	.	frameshift deletion	NOTCH1:NM_017617:exon34:c.7524delC:p.P2508fs	.	.	.	.	.	.	.	.	.	.	.	.
indels	chr9	139390667	139390668	GG	-	GGGTGAGGAA	GGTGCTCAGG	1	exonic	NOTCH1	.	frameshift deletion	NOTCH1:NM_017617:exon34:c.7523_7524del:p.P2508fs	.	.	.	.	.	.	.	.	.	.	.	.
indels	chr9	139390697	139390697	G	-	GCTGGTGGCT	GGGGTGTTGT	11	exonic	NOTCH1	.	frameshift deletion	NOTCH1:NM_017617:exon34:c.7494delC:p.P2498fs	.	.	.	.	.	.	.	.	.	.	.	.
indels	chr9	139390709	139390710	CA	-	GGGTGTTGTC	CAGGCGAGGA	7	exonic	NOTCH1	.	frameshift deletion	NOTCH1:NM_017617:exon34:c.7481_7482del:p.V2494fs	.	.	.	.	.	.	.	.	.	.	.	.
indels	chr9	139390736	139390736	G	-	TGTGCTGCGA	GGGGGCGTCA	11	exonic	NOTCH1	.	frameshift deletion	NOTCH1:NM_017617:exon34:c.7455delC:p.P2485fs	.	.	.	.	.	.	.	.	.	.	ID=COSM4707586,COSM4707587;OCCURENCE=1(stomach),1(large_intestine)	.
indels	chr9	139390747	139390747	G	-	GGGGGCGTCA	GAACTGGGCT	7	exonic	NOTCH1	.	stopgain	NOTCH1:NM_017617:exon34:c.7444delC:p.L2482X	.	.	.	.	.	.	.	.	.	.	ID=COSM308532;OCCURENCE=5(haematopoietic_and_lymphoid_tissue)	.
indels	chr9	139390766	139390766	G	-	CTGCGGTCAC	GGTGGGACCA	5	exonic	NOTCH1	.	frameshift deletion	NOTCH1:NM_017617:exon34:c.7425delC:p.P2475fs	.	.	.	.	.	.	.	.	.	.	ID=COSM13067;OCCURENCE=1(haematopoietic_and_lymphoid_tissue)	.
indels	chr9	139390770	139390770	G	-	GGTCACGGGT	GGACCAGCGA	8	exonic	NOTCH1	.	frameshift deletion	NOTCH1:NM_017617:exon34:c.7421delC:p.P2474fs	.	.	.	.	.	.	.	.	.	.	ID=COSM28659;OCCURENCE=1(haematopoietic_and_lymphoid_tissue)	.
indels	chr9	139390808	139390809	GC	-	GCAGGGCGGG	TCTCCTGGGG	4	exonic	NOTCH1	.	frameshift deletion	NOTCH1:NM_017617:exon34:c.7382_7383del:p.S2461fs	.	.	.	.	.	.	.	.	.	.	.	.
indels	chr9	139390816	139390816	G	-	GGGCTCTCCT	GGGCAGAATA	10	exonic	NOTCH1	.	frameshift deletion	NOTCH1:NM_017617:exon34:c.7375delC:p.Q2459fs	.	.	.	.	.	.	.	.	.	.	ID=COSM36030;OCCURENCE=1(haematopoietic_and_lymphoid_tissue)	.
indels	chr9	139390827	139390828	GT	-	GGGCAGAATA	GTGCACCGCC	8	exonic	NOTCH1	.	frameshift deletion	NOTCH1:NM_017617:exon34:c.7363_7364del:p.T2455fs	.	.	.	.	.	.	.	.	.	.	.	.
indels	chr9	139390847	139390847	G	-	CCAGGCTGCT	GGGCCCAGTG	11	exonic	NOTCH1	.	frameshift deletion	NOTCH1:NM_017617:exon34:c.7344delC:p.P2448fs	.	.	.	.	.	.	.	.	.	.	.	.
indels	chr9	139390881	139390881	T	-	CTGGCTCGGC	CTCCACTCAG	11	exonic	NOTCH1	.	frameshift deletion	NOTCH1:NM_017617:exon34:c.7310delA:p.E2437fs	.	.	.	.	.	.	.	.	.	.	.	.
indels	chr9	139390897	139390897	T	-	CTCAGGAAGC	CCGGCCCAGG	9	exonic	NOTCH1	.	frameshift deletion	NOTCH1:NM_017617:exon34:c.7294delA:p.S2432fs	.	.	.	.	.	.	.	.	.	.	.	.
indels	chr9	139390898	139390898	C	-	TCAGGAAGCT	CGGCCCAGGT	6	exonic	NOTCH1	.	frameshift deletion	NOTCH1:NM_017617:exon34:c.7293delG:p.R2431fs	.	.	.	.	.	.	.	.	.	.	.	.
indels	chr9	139390945	139390947	GTG	-	AGGTGCGGCT	GTGGTGGTGG	11	exonic	NOTCH1	.	nonframeshift deletion	NOTCH1:NM_017617:exon34:c.7244_7246del:p.2415_2416del	.	0.0015	0.0013	0.0027	0.0013	0.0007	0.0015	0.0012	0.0010	rs774361826	ID=COSM391288,COSM391289;OCCURENCE=1(soft_tissue),1(large_intestine),1(lung)	.
indels	chr9	139391006	139391008	CTG	-	GCTGCAGGTT	CTGCTGCATC	8	exonic	NOTCH1	.	nonframeshift deletion	NOTCH1:NM_017617:exon34:c.7183_7185del:p.2395_2395del	.	.	.	.	.	.	.	.	.	.	.	.
indels	chr9	139391025	139391025	T	-	CATCTGTAAG	TTTGTGGCTG	11	exonic	NOTCH1	.	frameshift deletion	NOTCH1:NM_017617:exon34:c.7166delA:p.N2389fs	.	.	.	.	.	.	.	.	.	.	.	.
indels	chr9	139391044	139391044	G	-	TGCACCTGCT	GGTCTGCACC	11	exonic	NOTCH1	.	frameshift deletion	NOTCH1:NM_017617:exon34:c.7147delC:p.Q2383fs	.	.	.	.	.	.	.	.	.	.	.	.
indels	chr9	139391065	139391065	G	-	AGGTGAGGCT	GGTGGCCAGC	10	exonic	NOTCH1	.	frameshift deletion	NOTCH1:NM_017617:exon34:c.7126delC:p.Q2376fs	.	.	.	.	.	.	.	.	.	.	.	.
indels	chr9	139391129	139391129	A	-	CGCTGGCAGC	AGGCTACTGT	8	exonic	NOTCH1	.	frameshift deletion	NOTCH1:NM_017617:exon34:c.7062delT:p.L2354fs	.	.	.	.	.	.	.	.	.	.	.	.
indels	chr9	139391167	139391167	G	-	CCATGCTGCA	GGAGGGGGCC	11	exonic	NOTCH1	.	frameshift deletion	NOTCH1:NM_017617:exon34:c.7024delC:p.L2342fs	.	.	.	.	.	.	.	.	.	.	.	.
indels	chr9	139391168	139391170	GGA	-	CATGCTGCAG	GGGGGCCTGT	5	exonic	NOTCH1	.	nonframeshift deletion	NOTCH1:NM_017617:exon34:c.7021_7023del:p.2341_2341del	.	.	.	.	.	.	.	.	.	.	.	.
indels	chr9	139391169	139391170	GA	-	ATGCTGCAGG	GGGGGCCTGT	11	exonic	NOTCH1	.	frameshift deletion	NOTCH1:NM_017617:exon34:c.7021_7022del:p.S2341fs	.	.	.	.	.	.	.	.	.	.	.	.
indels	chr9	139391171	139391171	G	-	GCTGCAGGGA	GGGGCCTGTG	11	exonic	NOTCH1	.	frameshift deletion	NOTCH1:NM_017617:exon34:c.7020delC:p.P2340fs	.	.	.	.	.	.	.	.	.	.	ID=COSM3215821,COSM3215822;OCCURENCE=2(large_intestine)	.
indels	chr9	139391178	139391179	TG	-	GGAGGGGGCC	TGTGCTCAGG	11	exonic	NOTCH1	.	frameshift deletion	NOTCH1:NM_017617:exon34:c.7012_7013del:p.Q2338fs	.	.	.	.	.	.	.	.	.	.	.	.
indels	chr9	139391188	139391188	G	-	TGTGTGCTCA	GGGGCCTGGT	11	exonic	NOTCH1	.	stopgain	NOTCH1:NM_017617:exon34:c.7003delC:p.L2335X	.	.	.	.	.	.	.	.	.	.	ID=COSM1738005;OCCURENCE=1(haematopoietic_and_lymphoid_tissue)	.
indels	chr9	139391204	139391204	A	-	CTGGTGCCAC	CTCCCCCGCA	4	exonic	NOTCH1	.	frameshift deletion	NOTCH1:NM_017617:exon34:c.6987delT:p.S2329fs	.	.	.	.	.	.	.	.	.	.	.	.
indels	chr9	139391207	139391207	C	-	GTGCCACACT	CCCCGCAGAG	11	exonic	NOTCH1	.	frameshift deletion	NOTCH1:NM_017617:exon34:c.6984delG:p.G2328fs	.	.	.	.	.	.	.	.	.	.	.	.
indels	chr9	139391217	139391217	G	-	CCCCCGCAGA	GGTTGTATTG	9	exonic	NOTCH1	.	frameshift deletion	NOTCH1:NM_017617:exon34:c.6974delC:p.P2325fs	.	.	.	.	.	.	.	.	.	.	.	.
indels	chr9	139391245	139391245	T	-	ACCATGCCGC	CTGCAGCCGG	11	exonic	NOTCH1	.	frameshift deletion	NOTCH1:NM_017617:exon34:c.6946delA:p.S2316fs	.	.	.	.	.	.	.	.	.	.	.	.
indels	chr9	139391265	139391265	T	-	GGACAGCCAC	CGCATTGACC	6	exonic	NOTCH1	.	frameshift deletion	NOTCH1:NM_017617:exon34:c.6926delA:p.E2309fs	.	.	.	.	.	.	.	.	.	.	.	.
indels	chr9	139391266	139391266	C	-	GACAGCCACT	GCATTGACCA	9	exonic	NOTCH1	.	frameshift deletion	NOTCH1:NM_017617:exon34:c.6925delG:p.E2309fs	.	.	.	.	.	.	.	.	.	.	.	.
indels	chr9	139391314	139391314	C	-	AAATTCAGGG	CCCTCCGCTG	11	exonic	NOTCH1	.	frameshift deletion	NOTCH1:NM_017617:exon34:c.6877delG:p.A2293fs	.	.	.	.	.	.	.	.	.	.	.	.
indels	chr9	139391370	139391371	GA	-	AGGCAGGTGG	GAGACGAGGT	11	exonic	NOTCH1	.	frameshift deletion	NOTCH1:NM_017617:exon34:c.6820_6821del:p.S2274fs	.	.	.	.	.	.	.	.	.	.	.	.
indels	chr9	139391393	139391393	A	-	GGCCAGTCTC	AAGGCCAGCC	11	exonic	NOTCH1	.	frameshift deletion	NOTCH1:NM_017617:exon34:c.6798delT:p.F2266fs	.	.	.	.	.	.	.	.	.	.	.	.
indels	chr9	139391409	139391409	C	-	CAGCCGGCCG	CCCCACCCAG	11	exonic	NOTCH1	.	frameshift deletion	NOTCH1:NM_017617:exon34:c.6782delG:p.G2261fs	.	.	.	.	.	.	.	.	.	.	.	.
indels	chr9	139391470	139391470	G	-	ATGCCCAGGT	GGTGTCGGGC	11	exonic	NOTCH1	.	frameshift deletion	NOTCH1:NM_017617:exon34:c.6721delC:p.H2241fs	.	.	.	.	.	.	.	.	.	.	.	.
indels	chr9	139391500	139391500	G	-	AGGTGGTTGA	GGGCACGGAC	11	exonic	NOTCH1	.	frameshift deletion	NOTCH1:NM_017617:exon34:c.6691delC:p.L2231fs	.	.	.	.	.	.	.	.	.	.	.	.
indels	chr9	139391511	139391511	G	-	GGGCACGGAC	GAGACTGCTG	6	exonic	NOTCH1	.	frameshift deletion	NOTCH1:NM_017617:exon34:c.6680delC:p.P2227fs	.	.	.	.	.	.	.	.	.	.	.	.
indels	chr9	139391521	139391521	G	-	GGAGACTGCT	GAACGGGGAG	7	exonic	NOTCH1	.	frameshift deletion	NOTCH1:NM_017617:exon34:c.6670delC:p.Q2224fs	.	.	.	.	.	.	.	.	.	.	.	.
indels	chr9	139391526	139391526	G	-	CTGCTGGAAC	GGGAGGGCAG	11	exonic	NOTCH1	.	frameshift deletion	NOTCH1:NM_017617:exon34:c.6665delC:p.P2222fs	.	.	.	.	.	.	.	.	.	.	.	.
indels	chr9	139391558	139391558	T	-	AGGCCACGTC	GACAGGTAGC	4	exonic	NOTCH1	.	frameshift deletion	NOTCH1:NM_017617:exon34:c.6633delA:p.S2211fs	.	.	.	.	.	.	.	.	.	.	.	.
indels	chr9	139391572	139391572	G	-	AGGTAGCCAT	GGGTGACTCC	10	exonic	NOTCH1	.	frameshift deletion	NOTCH1:NM_017617:exon34:c.6619delC:p.H2207fs	.	.	.	.	.	.	.	.	.	.	.	.
indels	chr9	139391580	139391580	T	-	ATGGGGTGAC	CCAGGGAGTC	8	exonic	NOTCH1	.	frameshift deletion	NOTCH1:NM_017617:exon34:c.6611delA:p.E2204fs	.	.	.	.	.	.	.	.	.	.	.	.
indels	chr9	139391582	139391583	CA	-	GGGGTGACTC	GGGAGTCCAC	10	exonic	NOTCH1	.	frameshift deletion	NOTCH1:NM_017617:exon34:c.6608_6609del:p.L2203fs	.	.	.	.	.	.	.	.	.	.	.	.
indels	chr9	139391584	139391584	G	-	GGTGACTCCA	GGAGTCCACG	11	exonic	NOTCH1	.	frameshift deletion	NOTCH1:NM_017617:exon34:c.6607delC:p.L2203fs	.	.	.	.	.	.	.	.	.	.	.	.
indels	chr9	139391598	139391599	GA	-	GTCCACGGGC	GAGCATGCCG	11	exonic	NOTCH1	.	frameshift deletion	NOTCH1:NM_017617:exon34:c.6592_6593del:p.S2198fs	.	.	.	.	.	.	.	.	.	.	.	.
indels	chr9	139391609	139391609	G	-	AGAGCATGCC	GAGCTGTCCA	11	exonic	NOTCH1	.	frameshift deletion	NOTCH1:NM_017617:exon34:c.6582delC:p.S2194fs	.	.	.	.	.	.	.	.	.	.	.	.
indels	chr9	139391641	139391641	G	-	TTGCCGTCCT	GGACTTCTTC	5	exonic	NOTCH1	.	frameshift deletion	NOTCH1:NM_017617:exon34:c.6550delC:p.Q2184fs	.	.	.	.	.	.	.	.	.	.	.	.
indels	chr9	139391699	139391699	T	-	AGGCCAGGCC	TTGCTGCTGG	10	exonic	NOTCH1	.	frameshift deletion	NOTCH1:NM_017617:exon34:c.6492delA:p.K2164fs	.	.	.	.	.	.	.	.	.	.	.	.
indels	chr9	139391700	139391703	TTGC	-	GGCCAGGCCT	TGCTGGGCTT	3	exonic	NOTCH1	.	frameshift deletion	NOTCH1:NM_017617:exon34:c.6488_6491del:p.S2163fs	.	.	.	.	.	.	.	.	.	.	.	.
indels	chr9	139391778	139391778	G	-	CGAGCAGAGC	GGGGCGACAG	11	exonic	NOTCH1	.	frameshift deletion	NOTCH1:NM_017617:exon34:c.6413delC:p.P2138fs	.	.	.	.	.	.	.	.	.	.	.	.
indels	chr9	139391788	139391788	G	-	GGGGGCGACA	GGTGGGCGTG	6	exonic	NOTCH1	.	frameshift deletion	NOTCH1:NM_017617:exon34:c.6403delC:p.L2135fs	.	.	.	.	.	.	.	.	.	.	.	.
indels	chr9	139391799	139391800	CC	-	GGTGGGCGTG	CCCCAGCGGG	11	exonic	NOTCH1	.	frameshift deletion	NOTCH1:NM_017617:exon34:c.6391_6392del:p.G2131fs	.	.	.	.	.	.	.	.	.	.	.	.
indels	chr9	139391808	139391808	G	-	GCCCCCCAGC	GGGCTCCGTG	8	exonic	NOTCH1	.	frameshift deletion	NOTCH1:NM_017617:exon34:c.6383delC:p.P2128fs	.	.	.	.	.	.	.	.	.	.	.	.
indels	chr9	139391813	139391813	T	-	CCAGCGGGGC	CCGTGCAGCT	2	exonic	NOTCH1	.	frameshift deletion	NOTCH1:NM_017617:exon34:c.6378delA:p.G2126fs	.	.	.	.	.	.	.	.	.	.	.	.
indels	chr9	139391913	139391914	AT	-	CAGGCGGTCC	ATGATCCGTG	11	exonic	NOTCH1	.	frameshift deletion	NOTCH1:NM_017617:exon34:c.6277_6278del:p.M2093fs	.	.	.	.	.	.	.	.	.	.	.	.
indels	chr9	139391939	139391939	A	-	CCCGGTTGGC	AAGTGGTCCA	10	exonic	NOTCH1	.	frameshift deletion	NOTCH1:NM_017617:exon34:c.6252delT:p.F2084fs	.	.	.	.	.	.	.	.	.	.	.	.
indels	chr9	139391948	139391950	CAG	-	CAAAGTGGTC	CAGCACCTTG	9	exonic	NOTCH1	.	nonframeshift deletion	NOTCH1:NM_017617:exon34:c.6241_6243del:p.2081_2081del	.	.	.	.	.	.	.	.	.	.	.	.
indels	chr9	139391976	139391976	C	-	CTCGTAGCTG	CCTCCCGGGC	10	exonic	NOTCH1	.	frameshift deletion	NOTCH1:NM_017617:exon34:c.6215delG:p.G2072fs	.	.	.	.	.	.	.	.	.	.	.	.
indels	chr9	139391993	139391993	A	-	GGGCGGCCAG	AACAGGGGTG	6	exonic	NOTCH1	.	frameshift deletion	NOTCH1:NM_017617:exon34:c.6198delT:p.F2066fs	.	.	.	.	.	.	.	.	.	.	.	.
indels	chr9	139391998	139391998	G	-	GCCAGAAACA	GGGTGTCTCC	11	exonic	NOTCH1	.	frameshift deletion	NOTCH1:NM_017617:exon34:c.6193delC:p.L2065fs	.	.	.	.	.	.	.	.	.	.	.	.
indels	chr9	139392010	139392013	CCTG	-	GGTGTCTCCT	GGGGATGAGG	6	exonic	NOTCH1	.	frameshift deletion	NOTCH1:NM_017617:exon34:c.6181_6181del:p.E2061fs	.	.	.	.	.	.	.	.	.	.	.	.
snv_indels	chr17	7572963	7572963	T	G/-	TGAACATGAG	TTTTTATGGC	12	exonic	TP53	.	nonsynonymous SNV	TP53:NM_001126115:exon7:c.A750C:p.K250N,TP53:NM_001276697:exon7:c.A669C:p.K223N,TP53:NM_001126118:exon10:c.A1029C:p.K343N,TP53:NM_000546:exon11:c.A1146C:p.K382N,TP53:NM_001126112:exon11:c.A1146C:p.K382N,TP53:NM_001276760:exon11:c.A1029C:p.K343N,TP53:NM_001276761:exon11:c.A1029C:p.K343N	0.06	.	.	.	.	.	.	.	.	.	.	.
snv_indels	chr17	7572963	7572963	T	-			12	exonic	TP53	.	frameshift deletion	TP53:NM_001126115:exon7:c.750delA:p.K250fs,TP53:NM_001276697:exon7:c.669delA:p.K223fs,TP53:NM_001126118:exon10:c.1029delA:p.K343fs,TP53:NM_000546:exon11:c.1146delA:p.K382fs,TP53:NM_001126112:exon11:c.1146delA:p.K382fs,TP53:NM_001276760:exon11:c.1029delA:p.K343fs,TP53:NM_001276761:exon11:c.1029delA:p.K343fs	.	.	.	.	.	.	.	.	.	.	ID=COSM13747,COSM1610825;OCCURENCE=2(central_nervous_system),1(endometrium),1(stomach),1(bone),1(prostate),3(large_intestine),1(liver)	.
snv_indels	chr17	7577036	7577036	G	T/-	AGTGCTCCCT	GGGGCAGCTC	12	exonic	TP53	.	nonsynonymous SNV	TP53:NM_001126115:exon4:c.C506A:p.P169Q,TP53:NM_001126116:exon4:c.C506A:p.P169Q,TP53:NM_001126117:exon4:c.C506A:p.P169Q,TP53:NM_001276697:exon4:c.C425A:p.P142Q,TP53:NM_001276698:exon4:c.C425A:p.P142Q,TP53:NM_001276699:exon4:c.C425A:p.P142Q,TP53:NM_001126118:exon7:c.C785A:p.P262Q,TP53:NM_000546:exon8:c.C902A:p.P301Q,TP53:NM_001126112:exon8:c.C902A:p.P301Q,TP53:NM_001126113:exon8:c.C902A:p.P301Q,TP…	0.03	.	.	.	.	.	.	.	.	.	ID=COSM43873;OCCURENCE=1(breast)	.
snv_indels	chr17	7577036	7577036	G	-			11	exonic	TP53	.	frameshift deletion	TP53:NM_001126115:exon4:c.506delC:p.P169fs,TP53:NM_001126116:exon4:c.506delC:p.P169fs,TP53:NM_001126117:exon4:c.506delC:p.P169fs,TP53:NM_001276697:exon4:c.425delC:p.P142fs,TP53:NM_001276698:exon4:c.425delC:p.P142fs,TP53:NM_001276699:exon4:c.425delC:p.P142fs,TP53:NM_001126118:exon7:c.785delC:p.P262fs,TP53:NM_000546:exon8:c.902delC:p.P301fs,TP53:NM_001126112:exon8:c.902delC:p.P301fs,TP53:NM_0011261…	.	.	.	.	.	.	.	.	.	rs876660726	ID=COSM4612072,COSM45184,COSM4612071,COSM1386588;OCCURENCE=1(prostate),1(oesophagus),1(lung),5(large_intestine)	.
snv_indels	chr17	7578280	7578280	G	A/-	ATGCTGAGGA	GGGCCAGACC	5	exonic	TP53	.	nonsynonymous SNV	TP53:NM_001126115:exon2:c.C173T:p.P58L,TP53:NM_001126116:exon2:c.C173T:p.P58L,TP53:NM_001126117:exon2:c.C173T:p.P58L,TP53:NM_001276697:exon2:c.C92T:p.P31L,TP53:NM_001276698:exon2:c.C92T:p.P31L,TP53:NM_001276699:exon2:c.C92T:p.P31L,TP53:NM_001126118:exon5:c.C452T:p.P151L,TP53:NM_000546:exon6:c.C569T:p.P190L,TP53:NM_001126112:exon6:c.C569T:p.P190L,TP53:NM_001126113:exon6:c.C569T:p.P190L,TP53:NM_001…	0	.	.	.	.	.	.	.	.	rs876660825	ID=COSM1386774,COSM1386773,COSM43657,COSM3356968,COSM1386775,COSM2152692,COSM1386772;OCCURENCE=3(central_nervous_system),1(pancreas),2(stomach),4(breast),4(oesophagus),1(prostate),10(large_intestine),1(vulva),2(skin),4(haematopoietic_and_lymphoid_tissue),2(upper_aerodigestive_tract),1(NS),2(liver)	.
snv_indels	chr17	7578280	7578280	G	-			12	exonic	TP53	.	frameshift deletion	TP53:NM_001126115:exon2:c.173delC:p.P58fs,TP53:NM_001126116:exon2:c.173delC:p.P58fs,TP53:NM_001126117:exon2:c.173delC:p.P58fs,TP53:NM_001276697:exon2:c.92delC:p.P31fs,TP53:NM_001276698:exon2:c.92delC:p.P31fs,TP53:NM_001276699:exon2:c.92delC:p.P31fs,TP53:NM_001126118:exon5:c.452delC:p.P151fs,TP53:NM_000546:exon6:c.569delC:p.P190fs,TP53:NM_001126112:exon6:c.569delC:p.P190fs,TP53:NM_001126113:exon6:…	.	.	.	.	.	.	.	.	.	.	ID=COSM6196472,COSM100027,COSM100028,COSM100029,COSM100030,COSM6196471,COSM45320;OCCURENCE=1(breast),1(kidney),1(central_nervous_system),2(upper_aerodigestive_tract)	.
snv_indels	chr17	7579394	7579394	G	A/-	TTTCTGGGAA	GGACAGAAGA	10	exonic	TP53	.	nonsynonymous SNV	TP53:NM_001126118:exon3:c.C176T:p.P59L,TP53:NM_000546:exon4:c.C293T:p.P98L,TP53:NM_001126112:exon4:c.C293T:p.P98L,TP53:NM_001126113:exon4:c.C293T:p.P98L,TP53:NM_001126114:exon4:c.C293T:p.P98L,TP53:NM_001276695:exon4:c.C176T:p.P59L,TP53:NM_001276696:exon4:c.C176T:p.P59L,TP53:NM_001276760:exon4:c.C176T:p.P59L,TP53:NM_001276761:exon4:c.C176T:p.P59L	0	.	.	.	.	.	.	.	.	.	ID=COSM44681,COSM2745052,COSM2745051,COSM2745050,COSM4272055;OCCURENCE=3(skin),1(urinary_tract),1(haematopoietic_and_lymphoid_tissue),1(central_nervous_system)	.
snv_indels	chr17	7579394	7579394	G	-			12	exonic	TP53	.	frameshift deletion	TP53:NM_001126118:exon3:c.176delC:p.P59fs,TP53:NM_000546:exon4:c.293delC:p.P98fs,TP53:NM_001126112:exon4:c.293delC:p.P98fs,TP53:NM_001126113:exon4:c.293delC:p.P98fs,TP53:NM_001126114:exon4:c.293delC:p.P98fs,TP53:NM_001276695:exon4:c.176delC:p.P59fs,TP53:NM_001276696:exon4:c.176delC:p.P59fs,TP53:NM_001276760:exon4:c.176delC:p.P59fs,TP53:NM_001276761:exon4:c.176delC:p.P59fs	.	.	.	.	.	.	.	.	.	.	.	.
snv_indels	chr9	139390527	139390527	T	C/-	CGCCGTTTAC	TGAAGGCCTC	2	exonic	NOTCH1	.	nonsynonymous SNV	NOTCH1:NM_017617:exon34:c.A7664G:p.K2555R	0	.	.	.	.	.	.	.	.	.	.	.
snv_indels	chr9	139390527	139390527	T	-			11	exonic	NOTCH1	.	frameshift deletion	NOTCH1:NM_017617:exon34:c.7664delA:p.K2555fs	.	.	.	.	.	.	.	.	.	.	.	.
snv_indels	chr9	139390810	139390810	T	C/-	AGGGCGGGGC	CTCCTGGGGC	5	exonic	NOTCH1	.	nonsynonymous SNV	NOTCH1:NM_017617:exon34:c.A7381G:p.S2461G	0.4	.	.	.	.	.	.	.	.	.	.	.
snv_indels	chr9	139390810	139390810	T	-			11	exonic	NOTCH1	.	frameshift deletion	NOTCH1:NM_017617:exon34:c.7381delA:p.S2461fs	.	.	.	.	.	.	.	.	.	.	.	.
snv_indels	chr9	139390888	139390888	T	C/-	GGCTCTCCAC	CAGGAAGCTC	3	exonic	NOTCH1	.	nonsynonymous SNV	NOTCH1:NM_017617:exon34:c.A7303G:p.S2435G	0.44	.	.	.	.	.	.	.	.	.	.	.
snv_indels	chr9	139390888	139390888	T	-			11	exonic	NOTCH1	.	frameshift deletion	NOTCH1:NM_017617:exon34:c.7303delA:p.S2435fs	.	.	.	.	.	.	.	.	.	.	.	.
snv_indels	chr9	139390972	139390972	T	C/-	GGCTGCAGGC	TTGCTGCTGC	10	exonic	NOTCH1	.	nonsynonymous SNV	NOTCH1:NM_017617:exon34:c.A7219G:p.S2407G	0.23	.	.	.	.	.	.	.	.	.	.	.
snv_indels	chr9	139390972	139390972	T	-			6	exonic	NOTCH1	.	frameshift deletion	NOTCH1:NM_017617:exon34:c.7219delA:p.S2407fs	.	.	.	.	.	.	.	.	.	.	.	.
snv_indels	chr9	139391415	139391415	C	A/-	GCCGCCCCCA	CCAGCGCCGC	7	exonic	NOTCH1	.	nonsynonymous SNV	NOTCH1:NM_017617:exon34:c.G6776T:p.G2259V	0.04	.	.	.	.	.	.	.	.	.	.	.
snv_indels	chr9	139391415	139391415	C	-			10	exonic	NOTCH1	.	frameshift deletion	NOTCH1:NM_017617:exon34:c.6776delG:p.G2259fs	.	.	.	.	.	.	.	.	.	.	.	.
