# Supplementary material for: Design and MinION testing of a nanopore targeted gene sequencing panel for chronic lymphocytic leukemia
Source: Sci Rep. 2018 Aug 7;8:11798. doi: 10.1038/s41598-018-30330-y (PMC6081477; doi:10.1038/s41598-018-30330-y)
Supplement: Supplementary file 4 — Supplementary Table S4 [file 41598_2018_30330_MOESM4_ESM.xlsx]

## Sheet: non_recurrent mutations
mutation_type	Patient	Chr	Start	End	Ref	Alt	Left sequence context	Right sequence context	Func.refGene	Gene.refGene	GeneDetail.refGene	ExonicFunc.refGene	AAChange.refGene	avsift	ExAC_ALL	ExAC_AFR	ExAC_AMR	ExAC_EAS	ExAC_FIN	ExAC_NFE	ExAC_OTH	ExAC_SAS	avsnp150	cosmic81_coding	cosmic81_noncoding
snv	CLL#05	chr17	7577022	7577022	G	A	TGCTTACCTC	CTTAGTGCTC	exonic	TP53	.	stopgain	TP53:NM_001126115:exon4:c.C520T:p.R174X,TP53:NM_001126116:exon4:c.C520T:p.R174X,TP53:NM_001126117:exon4:c.C520T:p.R174X,TP53:NM_001276697:exon4:c.C439T:p.R147X,TP53:NM_001276698:exon4:c.C439T:p.R147X,TP53:NM_001276699:exon4:c.C439T:p.R147X,TP53:NM_001126118:exon7:c.C799T:p.R267X,TP53:NM_000546:exon8:c.C916T:p.R306X,TP53:NM_001126112:exon8:c.C916T:p.R306X,TP53:NM_001126113:exon8:c.C916T:p.R306X,TP…	1	.	.	.	.	.	.	.	.	rs121913344	ID=COSM99947,COSM3388168,COSM1640820,COSM10663;OCCURENCE=2(small_intestine),2(liver),1(soft_tissue),60(large_intestine),2(vulva),3(urinary_tract),22(upper_aerodigestive_tract),6(haematopoietic_and_lymphoid_tissue),3(NS),12(ovary),29(breast),6(lung),26(oesophagus),1(bone),5(biliary_tract),12(pancreas),8(central_nervous_system),1(adrenal_gland),3(kidney),4(endometrium),21(stomach)	.
snv	CLL#08	chr17	7577121	7577121	G	T	GCACAAACAC	CACCTCAAAG	exonic	TP53	.	nonsynonymous SNV	TP53:NM_001126115:exon4:c.C421A:p.R141S,TP53:NM_001126116:exon4:c.C421A:p.R141S,TP53:NM_001126117:exon4:c.C421A:p.R141S,TP53:NM_001276697:exon4:c.C340A:p.R114S,TP53:NM_001276698:exon4:c.C340A:p.R114S,TP53:NM_001276699:exon4:c.C340A:p.R114S,TP53:NM_001126118:exon7:c.C700A:p.R234S,TP53:NM_000546:exon8:c.C817A:p.R273S,TP53:NM_001126112:exon8:c.C817A:p.R273S,TP53:NM_001126113:exon8:c.C817A:p.R273S,TP…	0	0.00889	0	0	0	0	0	0	0.0644	rs121913343	ID=COSM3958801,COSM3958802,COSM43909,COSM417971;OCCURENCE=3(liver),2(haematopoietic_and_lymphoid_tissue),1(urinary_tract),2(large_intestine),1(salivary_gland),2(lung),3(breast),2(ovary),2(stomach),1(endometrium),1(pancreas),1(biliary_tract)	.
snv	CLL#09	chr17	7578478	7578478	G	C	GCCGGGCGGG	GTGTGGAATC	exonic	TP53	.	nonsynonymous SNV	TP53:NM_001126115:exon1:c.C56G:p.P19R,TP53:NM_001126116:exon1:c.C56G:p.P19R,TP53:NM_001126117:exon1:c.C56G:p.P19R,TP53:NM_001126118:exon4:c.C335G:p.P112R,TP53:NM_000546:exon5:c.C452G:p.P151R,TP53:NM_001126112:exon5:c.C452G:p.P151R,TP53:NM_001126113:exon5:c.C452G:p.P151R,TP53:NM_001126114:exon5:c.C452G:p.P151R,TP53:NM_001276695:exon5:c.C335G:p.P112R,TP53:NM_001276696:exon5:c.C335G:p.P112R,TP53:NM_…	0	.	.	.	.	.	.	.	.	rs1057520000	ID=COSM707868,COSM707869,COSM707871,COSM4139887,COSM707870,COSM4139888,COSM44003;OCCURENCE=2(large_intestine),1(urinary_tract),2(ovary),3(lung),1(oesophagus),1(central_nervous_system),1(endometrium),1(kidney),1(stomach)	.
snv	CLL#01	chr17	7579888	7579888	T	C	GGCTCGACGC	AGGATCTGAC	exonic	TP53	.	nonsynonymous SNV	TP53:NM_000546:exon2:c.A25G:p.S9G,TP53:NM_001126112:exon2:c.A25G:p.S9G,TP53:NM_001126113:exon2:c.A25G:p.S9G,TP53:NM_001126114:exon2:c.A25G:p.S9G	0.27	.	.	.	.	.	.	.	.	.	ID=COSM5945352;OCCURENCE=1(haematopoietic_and_lymphoid_tissue)	.
snv	CLL#12	chr3	38182067	38182067	A	T	GAGGTTGGCT	GAAGGCCACG	exonic	MYD88	.	stopgain	MYD88:NM_001172567:exon3:c.A691T:p.R231X	1	.	.	.	.	.	.	.	.	.	.	.
snv	CLL#04	chr11	102206703	102206703	T	G	AAAGATGATT	ATTATTAATC	exonic	BIRC3	.	stopgain	BIRC3:NM_001165:exon7:c.T1331G:p.L444X,BIRC3:NM_182962:exon8:c.T1331G:p.L444X	0	.	.	.	.	.	.	.	.	.	.	.
snv	CLL#12	chr11	102207735	102207735	G	A	TATTCCTTGT	GTCATCTAGT	exonic	BIRC3	.	nonsynonymous SNV	BIRC3:NM_001165:exon9:c.G1717A:p.G573S,BIRC3:NM_182962:exon10:c.G1717A:p.G573S	0	.	.	.	.	.	.	.	.	.	.	.
snv	CLL#05	chr9	139390650	139390650	G	A	AGGGGACTCA	GGGACGGGGT	exonic	NOTCH1	.	nonsynonymous SNV	NOTCH1:NM_017617:exon34:c.C7541T:p.P2514L	0	.	.	.	.	.	.	.	.	.	.	.
snv	CLL#02	chr9	139390721	139390721	G	C	CAGGCGAGGA	TAGCTGTGCT	exonic	NOTCH1	.	stopgain	NOTCH1:NM_017617:exon34:c.C7470G:p.Y2490X	0.02	.	.	.	.	.	.	.	.	.	.	.
snv	CLL#09	chr9	139390872	139390872	T	C	CACGTCTGCC	GGCTCGGCTC	exonic	NOTCH1	.	nonsynonymous SNV	NOTCH1:NM_017617:exon34:c.A7319G:p.Q2440R	0.51	.	.	.	.	.	.	.	.	.	.	.
snv	CLL#06	chr9	139391314	139391314	C	G	AAATTCAGGG	CCCTCCGCTG	exonic	NOTCH1	.	nonsynonymous SNV	NOTCH1:NM_017617:exon34:c.G6877C:p.A2293P	0.12	.	.	.	.	.	.	.	.	.	.	.
snv	CLL#03	chr9	139391400	139391400	A	G	CTCAAAGGCC	GCCGGCCGCC	exonic	NOTCH1	.	nonsynonymous SNV	NOTCH1:NM_017617:exon34:c.T6791C:p.L2264P	0.07	.	.	.	.	.	.	.	.	.	.	.
snv	CLL#12	chr9	139391599	139391599	A	C	TCCACGGGCG	GAGCATGCCG	exonic	NOTCH1	.	nonsynonymous SNV	NOTCH1:NM_017617:exon34:c.T6592G:p.S2198A	0.09	.	.	.	.	.	.	.	.	.	.	.
snv	CLL#11	chr9	139391778	139391778	G	A	CGAGCAGAGC	GGGGCGACAG	exonic	NOTCH1	.	nonsynonymous SNV	NOTCH1:NM_017617:exon34:c.C6413T:p.P2138L	0.35	0.00876	0	0	0	0	1.61e-05	0	0	rs756571156	.	.
snv	CLL#10	chr9	139391800	139391800	C	G	GTGGGCGTGC	CCCCAGCGGG	exonic	NOTCH1	.	nonsynonymous SNV	NOTCH1:NM_017617:exon34:c.G6391C:p.G2131R	0.01	.	.	.	.	.	.	.	.	.	.	.
snv	CLL#08	chr9	139392005	139392005	C	G	ACAGGGGTGT	TCCTCCTGGG	exonic	NOTCH1	.	nonsynonymous SNV	NOTCH1:NM_017617:exon34:c.G6186C:p.E2062D	0	.	.	.	.	.	.	.	.	.	ID=COSM4707593,COSM4707594;OCCURENCE=2(large_intestine)	.
snv	CLL#01	chr2	198266477	198266477	T	A	TTCAGCACAA	TTTTTTCATT	exonic	SF3B1	.	nonsynonymous SNV	SF3B1:NM_012433:exon16:c.A2359T:p.I787F	0	.	.	.	.	.	.	.	.	.	.	.
snv	CLL#02	chr2	198267360	198267360	T	C	TTGTACAATC	TAATACCAGT	exonic	SF3B1	.	nonsynonymous SNV	SF3B1:NM_012433:exon14:c.A1997G:p.K666R	0.17	0.033	0	0.0867	0	0	0.045	0	0	rs374250186	ID=COSM131553;OCCURENCE=22(haematopoietic_and_lymphoid_tissue)	.
indels	CLL#03	chr17	7577558	7577558	G	-	CGCCCATGCA	GAACTGTTAC	exonic	TP53	.	frameshift deletion	TP53:NM_001126115:exon3:c.327delC:p.S109fs,TP53:NM_001126116:exon3:c.327delC:p.S109fs,TP53:NM_001126117:exon3:c.327delC:p.S109fs,TP53:NM_001276697:exon3:c.246delC:p.S82fs,TP53:NM_001276698:exon3:c.246delC:p.S82fs,TP53:NM_001276699:exon3:c.246delC:p.S82fs,TP53:NM_001126118:exon6:c.606delC:p.S202fs,TP53:NM_000546:exon7:c.723delC:p.S241fs,TP53:NM_001126112:exon7:c.723delC:p.S241fs,TP53:NM_001126113:…	.	.	.	.	.	.	.	.	.	.	ID=COSM437500,COSM3718845,COSM6530,COSM437498,COSM437499,COSM2744618;OCCURENCE=2(soft_tissue),5(large_intestine),2(upper_aerodigestive_tract),2(ovary),9(breast),1(endometrium),1(pancreas)	.
indels	CLL#03	chr17	7578479	7578480	GT	-	CCGGGCGGGG	GTGGAATCAA	exonic	TP53	.	frameshift deletion	TP53:NM_001126115:exon1:c.54_55del:p.T18fs,TP53:NM_001126116:exon1:c.54_55del:p.T18fs,TP53:NM_001126117:exon1:c.54_55del:p.T18fs,TP53:NM_001126118:exon4:c.333_334del:p.T111fs,TP53:NM_000546:exon5:c.450_451del:p.T150fs,TP53:NM_001126112:exon5:c.450_451del:p.T150fs,TP53:NM_001126113:exon5:c.450_451del:p.T150fs,TP53:NM_001126114:exon5:c.450_451del:p.T150fs,TP53:NM_001276695:exon5:c.333_334del:p.T111…	.	.	.	.	.	.	.	.	.	.	.	.
indels	CLL#08	chr17	7578547	7578548	GG	-	GTTGAGGGCA	GGAGTACTGT	exonic	TP53	.	frameshift deletion	TP53:NM_001126118:exon4:c.265_266del:p.P89fs,TP53:NM_000546:exon5:c.382_383del:p.P128fs,TP53:NM_001126112:exon5:c.382_383del:p.P128fs,TP53:NM_001126113:exon5:c.382_383del:p.P128fs,TP53:NM_001126114:exon5:c.382_383del:p.P128fs,TP53:NM_001276695:exon5:c.265_266del:p.P89fs,TP53:NM_001276696:exon5:c.265_266del:p.P89fs,TP53:NM_001276760:exon5:c.265_266del:p.P89fs,TP53:NM_001276761:exon5:c.265_266del:p…	.	.	.	.	.	.	.	.	.	.	.	.
indels	CLL#05	chr9	139390667	139390668	GG	-	GGGTGAGGAA	GGTGCTCAGG	exonic	NOTCH1	.	frameshift deletion	NOTCH1:NM_017617:exon34:c.7523_7524del:p.P2508fs	.	.	.	.	.	.	.	.	.	.	.	.
indels	CLL#12	chr9	139390649	139390650	AG	-	CAGGGGACTC	GGGACGGGGT	exonic	NOTCH1	.	frameshift deletion	NOTCH1:NM_017617:exon34:c.7541_7542del:p.P2514fs	0.00995	.	0	0	0.0001	0	0	0	0	rs763016003	ID=COSM1292819,COSM12774;OCCURENCE=462(haematopoietic_and_lymphoid_tissue),1(breast)	.
indels	CLL#08	chr9	139390649	139390650	AG	-	CAGGGGACTC	GGGACGGGGT	exonic	NOTCH1	.	frameshift deletion	NOTCH1:NM_017617:exon34:c.7541_7542del:p.P2514fs	0.00995	.	0	0	0.0001	0	0	0	0	rs763016003	ID=COSM1292819,COSM12774;OCCURENCE=462(haematopoietic_and_lymphoid_tissue),1(breast)	.
